# Supplementary material for: QTL Analysis of Five Morpho-Physiological Traits in Bread Wheat Using Two Mapping Populations Derived from Common Parents
Source: Genes (Basel). 2021 Apr 20;12(4):604. doi: 10.3390/genes12040604 (PMC8074140; doi:10.3390/genes12040604)
Supplement: Supplementary file 1 [file genes-12-00604-s001.zip]

Archive with 2 entries (2 files):
- Supplementary_File_S1.xlsx
- supplementary-figures-tables.pdf
