# Supplementary material for: QTL Analysis of Five Morpho-Physiological Traits in Bread Wheat Using Two Mapping Populations Derived from Common Parents
Source: Genes (Basel). 2021 Apr 20;12(4):604. doi: 10.3390/genes12040604 (PMC8074140; doi:10.3390/genes12040604)
Supplement: Supplementary file 1 [file genes-12-00604-s001.zip › Supplementary_File_S1.xlsx]

## Sheet: HD
	Supplementary File S1. List of candidate genes identified within QTL regions for Heading date (HD) trait
	Chromosome	Start	End	Gene ID	Function	QTL
	2B	36242284	36242832	TraesCS2B01G069200	DNA topoisomerase	QHd-2B.2
	2B	36779749	36796781	TraesCS2B01G069300	NBS-LRR disease resistance protein-like	QHd-2B.2
	2B	36844959	36850863	TraesCS2B01G069400	Cytochrome P450	QHd-2B.2
	2B	36879008	36888904	TraesCS2B01G069500	Polynucleotidyl transferase, ribonuclease H-like superfamily protein	QHd-2B.2
	2B	36915310	36916039	TraesCS2B01G069600	Protease inhibitor/seed storage/lipid transfer protein family protein	QHd-2B.2
	2B	36972220	36975008	TraesCS2B01G069700	carboxyl-terminal peptidase, putative (DUF239)	QHd-2B.2
	2B	36998461	37005738	TraesCS2B01G069800	Cation-chloride cotransporter 1	QHd-2B.2
	2B	37014774	37016944	TraesCS2B01G069900	Cystathionine gamma-synthase	QHd-2B.2
	2B	37124105	37125302	TraesCS2B01G070000	Cystathionine gamma-synthase	QHd-2B.2
	2B	37214271	37217655	TraesCS2B01G070100	Cystathionine gamma-synthase	QHd-2B.2
	2B	37232804	37234635	TraesCS2B01G070200	Cystathionine gamma-synthase	QHd-2B.2
	2B	37249851	37252022	TraesCS2B01G070300	Cystathionine gamma-synthase	QHd-2B.2
	2B	37339084	37342125	TraesCS2B01G070400	Cytochrome P450 family protein, expressed	QHd-2B.2
	2B	37346647	37349478	TraesCS2B01G070500	Cytochrome P450 family protein	QHd-2B.2
	2B	37357841	37359988	TraesCS2B01G070600	Cystathionine gamma-synthase	QHd-2B.2
	2B	37429625	37432049	TraesCS2B01G070700	Chaperone protein DnaJ	QHd-2B.2
	2B	37432270	37432633	TraesCS2B01G070800	2-oxoglutarate (2OG) and Fe(II)-dependent oxygenase superfamily protein	QHd-2B.2
	2B	37545863	37552212	TraesCS2B01G070900	disease resistance protein (TIR-NBS-LRR class)	QHd-2B.2
	2B	37575611	37577489	TraesCS2B01G071000	F-box family protein-like protein	QHd-2B.2
	2B	37677018	37679826	TraesCS2B01G071100	Leucine-rich repeat receptor-like protein kinase family protein	QHd-2B.2
	2B	37708291	37710435	TraesCS2B01G071200	disease resistance protein (TIR-NBS-LRR class)	QHd-2B.2
	2B	37717709	37736923	TraesCS2B01G071300	Xaa-Pro dipeptidase	QHd-2B.2
	2B	37774318	37781285	TraesCS2B01G071400	Receptor-like protein kinase	QHd-2B.2
	2B	38033642	38036010	TraesCS2B01G071500	Leucine-rich repeat receptor-like protein kinase family protein	QHd-2B.2
	2B	38049100	38050116	TraesCS2B01G071600	MBOAT (membrane bound O-acyl transferase) family protein	QHd-2B.2
	2B	38077116	38080600	TraesCS2B01G071700	Transposon protein, putative, CACTA, En/Spm sub-class	QHd-2B.2
	2B	38218797	38219495	TraesCS2B01G071800	F-box protein PP2	QHd-2B.2
	2B	38231412	38235941	TraesCS2B01G071900	Receptor-like protein kinase	QHd-2B.2
	2B	38385268	38392138	TraesCS2B01G072000	Xaa-Pro dipeptidase	QHd-2B.2
	2B	38394833	38395345	TraesCS2B01G072100	ATP synthase subunit b, chloroplastic	QHd-2B.2
	2B	38399918	38401293	TraesCS2B01G072200	F-box family protein-like protein	QHd-2B.2
	2B	38416499	38419294	TraesCS2B01G072300	Leucine-rich repeat receptor-like protein kinase family protein	QHd-2B.2
	2B	38420619	38421662	TraesCS2B01G072400	MBOAT (membrane bound O-acyl transferase) family protein	QHd-2B.2
	2B	38445536	38457511	TraesCS2B01G072500	Xaa-Pro dipeptidase	QHd-2B.2
	2B	38841546	38842840	TraesCS2B01G072600	Chalcone synthase	QHd-2B.2
	2B	39090029	39091054	TraesCS2B01G072700	MBOAT (membrane bound O-acyl transferase) family protein	QHd-2B.2
	2B	39092908	39094335	TraesCS2B01G072800	Cysteine protease	QHd-2B.2
	2B	39157952	39159092	TraesCS2B01G072900	MBOAT (Membrane bound O-acyl transferase) family protein	QHd-2B.2
	2B	39179171	39180447	TraesCS2B01G073000	Clathrin light chain	QHd-2B.2
	2B	39193809	39195207	TraesCS2B01G073100	Calcium-dependent lipid-binding (CaLB domain) family protein	QHd-2B.2
	2B	39303611	39310534	TraesCS2B01G073200	S-acyltransferase	QHd-2B.2
	2B	39333285	39334298	TraesCS2B01G073300	MBOAT (Membrane bound O-acyl transferase) family protein	QHd-2B.2
	2B	39337765	39340968	TraesCS2B01G073400	Leucine-rich repeat receptor-like protein kinase family protein	QHd-2B.2
	2B	39366773	39372200	TraesCS2B01G073500	Ubiquitin thioesterase	QHd-2B.2
	2B	39418044	39420458	TraesCS2B01G073600	F5O11.10 isoform 1	QHd-2B.2
	2B	39941664	39942461	TraesCS2B01G073700	ARM repeat superfamily protein	QHd-2B.2
	2B	39963741	39969334	TraesCS2B01G073800	RNA-binding family protein	QHd-2B.2
	2B	39977385	39978539	TraesCS2B01G073900	2-oxoglutarate-dependent dioxygenase-related family protein	QHd-2B.2
	2B	39985494	39986555	TraesCS2B01G074000	BTB/POZ domain containing protein, expressed	QHd-2B.2
	2B	40066910	40070257	TraesCS2B01G074100	basic helix-loop-helix (bHLH) DNA-binding superfamily protein	QHd-2B.2
	2B	40275585	40278833	TraesCS2B01G074200	Shikimate dehydrogenase (NADP(+))	QHd-2B.2
	2B	40317783	40323479	TraesCS2B01G074300	3'-N-debenzoyl-2'-deoxytaxol N-benzoyltransferase	QHd-2B.2
	2B	40343576	40354102	TraesCS2B01G074400	SNARE-interacting protein KEULE	QHd-2B.2
	2B	40433508	40453756	TraesCS2B01G074500	Cleavage and polyadenylation specificity factor subunit 1	QHd-2B.2
	2B	40490551	40491821	TraesCS2B01G074600	Glycosyltransferase	QHd-2B.2
	2B	40510035	40513197	TraesCS2B01G074700	WD-repeat protein, putative	QHd-2B.2
	2B	40829345	40831228	TraesCS2B01G074800	NADH-quinone oxidoreductase subunit N	QHd-2B.2
	2B	40861153	40862715	TraesCS2B01G074900	Keratin, type II cytoskeletal 8	QHd-2B.2
	2B	40889125	40894333	TraesCS2B01G075000	Endo-1,4-beta-xylanase	QHd-2B.2
	2B	40903378	40911539	TraesCS2B01G075100	acetyl-CoA synthetase	QHd-2B.2
	2B	40904244	40908323	TraesCS2B01G075200	Receptor-like protein kinase	QHd-2B.2
	2B	40919538	40920170	TraesCS2B01G075300	Proline-rich protein, putative, expressed	QHd-2B.2
	2B	40953863	40954568	TraesCS2B01G075400	Proline-rich protein, putative, expressed	QHd-2B.2
	2B	41070330	41071475	TraesCS2B01G075500	Proline-rich protein, putative, expressed	QHd-2B.2
	2B	41087093	41087807	TraesCS2B01G075600	Proline-rich protein	QHd-2B.2
	2B	41114071	41114801	TraesCS2B01G075700	Proline-rich protein, putative, expressed	QHd-2B.2
	2B	41124254	41124996	TraesCS2B01G075800	Proline-rich protein, putative, expressed	QHd-2B.2
	2B	41132694	41134254	TraesCS2B01G075900	NAC domain protein,	QHd-2B.2
	2B	41137051	41138607	TraesCS2B01G076000	NAC domain-containing protein, putative	QHd-2B.2
	2B	41141166	41142435	TraesCS2B01G076100	NAC domain protein	QHd-2B.2
	2B	41144682	41148118	TraesCS2B01G076200	Pentatricopeptide repeat-containing protein	QHd-2B.2
	2B	41196489	41197075	TraesCS2B01G076300	p-loop nucleoside triphosphate hydrolase superfamily protein	QHd-2B.2
	2B	41381179	41382545	TraesCS2B01G076400	2-oxoglutarate (2OG) and Fe(II)-dependent oxygenase superfamily protein	QHd-2B.2
	2B	41417186	41418498	TraesCS2B01G076500	Telomere repeat-binding factor like-protein	QHd-2B.2
	2B	41438116	41439282	TraesCS2B01G076600	Telomere repeat-binding factor like-protein	QHd-2B.2
	2B	41863921	41865833	TraesCS2B01G076700	Cytochrome P450 family protein, expressed	QHd-2B.2
	2B	41957408	41966572	TraesCS2B01G076800	PHD finger protein	QHd-2B.2
	2B	42143220	42153135	TraesCS2B01G076900	E3 ubiquitin-protein ligase	QHd-2B.2
	2B	42194401	42194658	TraesCS2B01G077000	ENHANCED DISEASE RESISTANCE protein (DUF1336)	QHd-2B.2
	2B	42264180	42264819	TraesCS2B01G077100	Heavy metal-associated domain containing protein, expressed	QHd-2B.2
	2B	42277162	42282133	TraesCS2B01G077200	Prostaglandin E synthase 2	QHd-2B.2
	2B	42941720	42955142	TraesCS2B01G077300	mRNA-capping enzyme	QHd-2B.2
	2B	42957075	42957482	TraesCS2B01G077400	RING/U-box superfamily protein	QHd-2B.2
	2B	43052882	43057507	TraesCS2B01G077500	2-oxoglutarate (2OG) and Fe(II)-dependent oxygenase superfamily protein	QHd-2B.2
	2B	43156968	43159400	TraesCS2B01G077600	2-oxoglutarate (2OG) and Fe(II)-dependent oxygenase superfamily protein	QHd-2B.2
	2B	43232787	43233882	TraesCS2B01G077700	Aquaporin	QHd-2B.2
	2B	43243604	43247821	TraesCS2B01G077800	2-oxoglutarate (2OG) and Fe(II)-dependent oxygenase superfamily protein	QHd-2B.2
	2B	43265343	43267540	TraesCS2B01G077900	ADP-L-glycero-D-manno-heptose-6-epimerase	QHd-2B.2
	2B	43273485	43274621	TraesCS2B01G078000	NBS-LRR disease resistance protein-like protein	QHd-2B.2
	2B	43454809	43456343	TraesCS2B01G078100	E3 ubiquitin-protein ligase SINA-like 10	QHd-2B.2
	2B	43613887	43615929	TraesCS2B01G078200	40S ribosomal protein S6	QHd-2B.2
	2B	43629769	43631863	TraesCS2B01G078300	40S ribosomal protein S6	QHd-2B.2
	2B	43674711	43677094	TraesCS2B01G078400	Rho GTPase-activating protein	QHd-2B.2
	2B	43799962	43803866	TraesCS2B01G078500	Ubiquitin thioesterase	QHd-2B.2
	2B	44027687	44029024	TraesCS2B01G078600	Alcohol dehydrogenase, putative	QHd-2B.2
	2B	44108512	44109693	TraesCS2B01G078700	Alcohol dehydrogenase, putative	QHd-2B.2
	2B	44158834	44159699	TraesCS2B01G078800	Expansin	QHd-2B.2
	2B	44190898	44191961	TraesCS2B01G078900	Ribulose bisphosphate carboxylase small chain	QHd-2B.2
	2B	44266249	44267013	TraesCS2B01G079000	Retrotransposon protein, putative, unclassified	QHd-2B.2
	2B	44273954	44274682	TraesCS2B01G079100	Ribulose bisphosphate carboxylase small chain	QHd-2B.2
	2B	44285395	44286966	TraesCS2B01G079200	Ribulose bisphosphate carboxylase small chain	QHd-2B.2
	2B	44310574	44311682	TraesCS2B01G079300	Ribulose bisphosphate carboxylase small chain	QHd-2B.2
	2B	44346502	44347756	TraesCS2B01G079400	Ribulose bisphosphate carboxylase small chain	QHd-2B.2
	2B	44360794	44361889	TraesCS2B01G079500	Ribulose bisphosphate carboxylase small chain	QHd-2B.2
	2B	44402995	44404423	TraesCS2B01G079600	Coiled-coil domain-containing protein 6	QHd-2B.2
	2B	44405040	44409369	TraesCS2B01G079700	Eukaryotic aspartyl protease family protein	QHd-2B.2
	2B	44411336	44414337	TraesCS2B01G079800	Thioredoxin superfamily protein	QHd-2B.2
	2B	44419976	44422840	TraesCS2B01G079900	Thioredoxin protein	QHd-2B.2
	2B	44424580	44429196	TraesCS2B01G080000	Glucose-6-phosphate 1-dehydrogenase	QHd-2B.2
	2B	44742623	44745910	TraesCS2B01G080100	Receptor-kinase, putative	QHd-2B.2
	2B	44751440	44754390	TraesCS2B01G080200	Receptor-kinase, putative	QHd-2B.2
	2B	44903328	44905603	TraesCS2B01G080300	Receptor-kinase, putative	QHd-2B.2
	2B	44924489	44927743	TraesCS2B01G080400	Receptor-kinase, putative	QHd-2B.2
	2B	44941339	44942802	TraesCS2B01G080500	Glycosyltransferase	QHd-2B.2
	2B	45029842	45032250	TraesCS2B01G080600	Receptor-kinase, putative	QHd-2B.2
	2B	45037930	45041307	TraesCS2B01G080700	Receptor-kinase, putative	QHd-2B.2
	2B	45133492	45134076	TraesCS2B01G080800	Protein kinase family protein	QHd-2B.2
	2B	45134568	45136505	TraesCS2B01G080900	Leucine-rich repeat receptor-like protein kinase family protein	QHd-2B.2
	2B	45533365	45535480	TraesCS2B01G081000	Leucine-rich repeat receptor-like protein kinase family protein	QHd-2B.2
	2B	45536295	45537664	TraesCS2B01G081100	protein kinase family protein	QHd-2B.2
	2B	45544119	45546130	TraesCS2B01G081200	Protein kinase family protein	QHd-2B.2
	2B	45550029	45553316	TraesCS2B01G081300	Receptor-kinase, putative	QHd-2B.2
	2B	45608317	45609780	TraesCS2B01G081400	Glycosyltransferase	QHd-2B.2
	2B	45615774	45616505	TraesCS2B01G081500	Protein kinase family protein	QHd-2B.2
	2B	45617563	45617913	TraesCS2B01G081600	50S ribosomal protein L30	QHd-2B.2
	2B	45623123	45626674	TraesCS2B01G081700	Receptor-kinase, putative	QHd-2B.2
	2B	45640500	45642517	TraesCS2B01G081800	Glycosyltransferase	QHd-2B.2
	2B	45672582	45675365	TraesCS2B01G081900	Leucine-rich repeat receptor-like protein kinase family protein	QHd-2B.2
	2B	45675518	45675862	TraesCS2B01G082000	Protein kinase family protein	QHd-2B.2
	2B	45678978	45681733	TraesCS2B01G082100	Receptor-kinase, putative	QHd-2B.2
	2B	45689127	45693373	TraesCS2B01G082200	Protein kinase family protein	QHd-2B.2
	2B	45694712	45697740	TraesCS2B01G082300	Leucine-rich repeat receptor-like protein kinase family protein	QHd-2B.2
	2B	45734576	45736914	TraesCS2B01G082400	MYB-related transcription factor	QHd-2B.2
	2B	45787482	45799654	TraesCS2B01G082500	Acetyl-CoA carboxylase	QHd-2B.2
	2B	46003079	46004686	TraesCS2B01G082600	transmembrane protein, putative (DUF247)	QHd-2B.2
	2B	46088486	46091746	TraesCS2B01G082700	FACT complex subunit SPT16	QHd-2B.2
	2B	46101479	46105067	TraesCS2B01G082800	INO80 complex subunit C	QHd-2B.2
	2B	46105915	46107736	TraesCS2B01G082900	Dirigent protein	QHd-2B.2
	2B	46115192	46116316	TraesCS2B01G083000	F-box protein	QHd-2B.2
	2B	52865590	52873920	TraesCS2B01G091600	Elongation factor 1 alpha	QHd-2B.1
	2B	52906522	52910523	TraesCS2B01G091700	FBD-associated F-box protein	QHd-2B.1
	2B	52911807	52915221	TraesCS2B01G091800	ER membrane protein complex subunit 8/9-like protein	QHd-2B.1
	2B	53036347	53038094	TraesCS2B01G091900	CsAtPR5	QHd-2B.1
	2B	53046030	53047463	TraesCS2B01G092000	Glycosyltransferase	QHd-2B.1
	2B	53055585	53057102	TraesCS2B01G092100	Glycosyltransferase	QHd-2B.1
	2B	53084465	53086044	TraesCS2B01G092200	Glycosyltransferase	QHd-2B.1
	2B	53146482	53149746	TraesCS2B01G092300	transmembrane protein, putative (DUF594)	QHd-2B.1
	2B	53297983	53300141	TraesCS2B01G092400	transmembrane protein, putative (DUF594)	QHd-2B.1
	2B	53421849	53422397	TraesCS2B01G092500	DNA topoisomerase	QHd-2B.1
	2B	53429509	53431909	TraesCS2B01G092600	transmembrane protein, putative (DUF594)	QHd-2B.1
	2B	53464913	53472738	TraesCS2B01G092700	NAD-dependent protein deacetylase	QHd-2B.1
	2B	53511327	53511908	TraesCS2B01G092800	Glycine-rich cell wall structural protein 2	QHd-2B.1
	2B	53519493	53520842	TraesCS2B01G092900	Strictosidine synthase	QHd-2B.1
	2B	53577481	53578600	TraesCS2B01G093000	Strictosidine synthase	QHd-2B.1
	2B	53583138	53584871	TraesCS2B01G093100	Cytochrome P450, putative	QHd-2B.1
	2B	53658211	53659556	TraesCS2B01G093200	Cytochrome P450 family protein	QHd-2B.1
	2B	53659587	53660298	TraesCS2B01G093300	Cytochrome P450, putative	QHd-2B.1
	2B	53698859	53702135	TraesCS2B01G093400	O-glucosyltransferase rumi	QHd-2B.1
	2B	53996682	53998393	TraesCS2B01G093500	Protein trichome birefringence	QHd-2B.1
	2B	54015506	54044012	TraesCS2B01G093600	Mitochondrial transcription termination factor-like	QHd-2B.1
	2B	54237944	54239122	TraesCS2B01G093700	F-box family protein	QHd-2B.1
	2B	54270791	54272966	TraesCS2B01G093800	Repetitive proline-rich cell wall protein	QHd-2B.1
	2B	54328217	54329754	TraesCS2B01G093900	F-box/RNI superfamily protein	QHd-2B.1
	2B	54440144	54441572	TraesCS2B01G094000	Dof zinc finger protein	QHd-2B.1
	2B	54528836	54533246	TraesCS2B01G094100	Kinase family protein	QHd-2B.1
	2B	54533604	54537017	TraesCS2B01G094200	Peptide transporter family protein	QHd-2B.1
	2B	54545044	54550197	TraesCS2B01G094300	2-oxoglutarate dehydrogenase E1 component family protein	QHd-2B.1
	2B	54550307	54553259	TraesCS2B01G094400	Kinase family protein	QHd-2B.1
	2B	54553405	54555597	TraesCS2B01G094500	Telomere repeat-binding factor like-protein	QHd-2B.1
	2B	54733406	54734566	TraesCS2B01G094600	P53/DNA damage-regulated protein	QHd-2B.1
	2B	54764975	54769983	TraesCS2B01G094700	methyl-coenzyme M reductase II subunit gamma, putative (DUF3741)	QHd-2B.1
	2B	54778765	54781219	TraesCS2B01G094800	LPS-induced tumor necrosis factor alpha factor	QHd-2B.1
	2B	54786728	54787270	TraesCS2B01G094900	Actin cross-linking protein, putative (DUF569)	QHd-2B.1
	2B	55030586	55032651	TraesCS2B01G095000	Actin cross-linking protein, putative (DUF569)	QHd-2B.1
	2B	55170229	55180965	TraesCS2B01G095100	DNAJ heat shock N-terminal domain-containing protein-like	QHd-2B.1
	2B	55208304	55210199	TraesCS2B01G095200	Actin cross-linking protein, putative (DUF569)	QHd-2B.1
	2B	55411600	55413200	TraesCS2B01G095300	epstein-barr nuclear antigen	QHd-2B.1
	2B	55697987	55699255	TraesCS2B01G095400	actin cross-linking protein, putative (DUF569)	QHd-2B.1
	2B	55881138	55885474	TraesCS2B01G095500	Kinase interacting (KIP1-like) family protein	QHd-2B.1
	2B	55887599	55892368	TraesCS2B01G095600	Expansin protein	QHd-2B.1
	2B	55894950	55896967	TraesCS2B01G095700	Expansin protein	QHd-2B.1
	2B	55898569	55899948	TraesCS2B01G095800	UDP-Glycosyltransferase	QHd-2B.1
	2B	55991402	55993175	TraesCS2B01G095900	Transcription factor	QHd-2B.1
	2B	56039195	56041871	TraesCS2B01G096000	Protein kinase-like protein	QHd-2B.1
	2B	56512034	56516784	TraesCS2B01G096100	Sporulation protein RMD1	QHd-2B.1
	2B	56517874	56521371	TraesCS2B01G096200	Ascorbate peroxidase	QHd-2B.1
	2B	56522161	56524485	TraesCS2B01G096300	Arogenate dehydratase	QHd-2B.1
	2B	56714333	56715260	TraesCS2B01G096400	Tapetum determinant 1	QHd-2B.1
	2B	56776405	56778644	TraesCS2B01G096500	UvrABC system protein C	QHd-2B.1
	2B	56784677	56786813	TraesCS2B01G096600	Serine/threonine-protein kinase ATM	QHd-2B.1
	2B	131102606	131103591	TraesCS2B01G156600	Lactoylglutathione lyase	QHd-2B.1
	2B	131108112	131109642	TraesCS2B01G156700	UBX domain-containing protein	QHd-2B.1
	2B	131127584	131130560	TraesCS2B01G156800	3-oxoacyl-[acyl-carrier-protein] synthase	QHd-2B.1
	2B	131133445	131139351	TraesCS2B01G156900	3-oxoacyl-[acyl-carrier-protein] synthase	QHd-2B.1
	2B	131180039	131183180	TraesCS2B01G157000	Carboxypeptidase	QHd-2B.1
	2B	131286109	131290287	TraesCS2B01G157100	Carboxypeptidase	QHd-2B.1
	2B	131291519	131294022	TraesCS2B01G157200	Methyltransferase-like protein	QHd-2B.1
	2B	131306611	131306881	TraesCS2B01G157300	Serine/threonine-protein phosphatase 2A 55 kDa regulatory subunit B alpha isoform	QHd-2B.1
	2B	131307725	131308799	TraesCS2B01G157400	F-box domain containing protein-like	QHd-2B.1
	2B	131309047	131310313	TraesCS2B01G157500	Structural constituent of ribosome, putative	QHd-2B.1
	2B	131568757	131573881	TraesCS2B01G157600	Magnesium-chelatase subunit H	QHd-2B.1
	2B	131574263	131577009	TraesCS2B01G157700	transmembrane protein, putative (DUF288)	QHd-2B.1
	2B	131583675	131586158	TraesCS2B01G157800	Beta-glucosidase	QHd-2B.1
	2B	131594572	131597330	TraesCS2B01G157900	Choline transporter-like protein	QHd-2B.1
	2B	131895368	131898060	TraesCS2B01G158000	Glycerol-3-phosphate acyltransferase 3, putative	QHd-2B.1
	2B	132041499	132041921	TraesCS2B01G158100	Cysteine-rich receptor-kinase-like protein	QHd-2B.1
	2B	132057246	132058353	TraesCS2B01G158200	Protein FAR1-RELATED SEQUENCE 3	QHd-2B.1
	2B	132277795	132280398	TraesCS2B01G158300	ATP-dependent Clp protease ATP-binding subunit	QHd-2B.1
	2B	132337887	132339440	TraesCS2B01G158400	Protein trichome birefringence	QHd-2B.1
	2B	132340500	132346035	TraesCS2B01G158500	TVP38/TMEM64 family membrane protein	QHd-2B.1
	2B	132506407	132507171	TraesCS2B01G158600	Late embryogenesis abundant protein	QHd-2B.1
	2B	132509732	132511768	TraesCS2B01G158700	Lectin receptor kinase	QHd-2B.1
	2B	132517008	132519369	TraesCS2B01G158800	Lectin receptor kinase	QHd-2B.1
	2B	132569225	132571830	TraesCS2B01G158900	GDSL esterase/lipase	QHd-2B.1
	2B	132574096	132577823	TraesCS2B01G159000	GDSL esterase/lipase	QHd-2B.1
	2B	132574812	132575737	TraesCS2B01G159100	GDSL esterase/lipase	QHd-2B.1
	2B	132581393	132583341	TraesCS2B01G159200	GDSL esterase/lipase	QHd-2B.1
	2B	132829801	132836487	TraesCS2B01G159300	Pectinesterase	QHd-2B.1
	2B	132855881	132859135	TraesCS2B01G159400	Pectinesterase	QHd-2B.1
	2B	133007505	133021663	TraesCS2B01G159500	Hepatoma-derived growth factor-related protein 2	QHd-2B.1
	2B	133022919	133027009	TraesCS2B01G159600	Transmembrane protein 115	QHd-2B.1
	2B	133169516	133175148	TraesCS2B01G159700	BTB-POZ and MATH domain protein	QHd-2B.1
	2B	133526698	133530004	TraesCS2B01G159800	Terpene synthase	QHd-2B.1
	2B	133580225	133583697	TraesCS2B01G159900	Terpene synthase	QHd-2B.1
	2B	133619552	133619929	TraesCS2B01G160000	Serine/threonine-protein phosphatase 7 long form like	QHd-2B.1
	2B	133689873	133697671	TraesCS2B01G160100	Lipase	QHd-2B.1
	2B	133702290	133709007	TraesCS2B01G160200	ARM repeat superfamily protein	QHd-2B.1
	2B	133806215	133807080	TraesCS2B01G160300	Glucosamine-6-phosphate deaminase	QHd-2B.1
	2B	133847295	133850609	TraesCS2B01G160400	Terpene synthase	QHd-2B.1
	2B	134042214	134043878	TraesCS2B01G160500	Microtubule-actin cross-linking factor 1	QHd-2B.1
	2B	134044692	134049104	TraesCS2B01G160600	Chaperone protein dnaJ-related	QHd-2B.1
	2B	134089995	134094837	TraesCS2B01G160700	Chaperone protein dnaJ-related	QHd-2B.1
	2B	134240483	134249529	TraesCS2B01G160800	ARM repeat superfamily protein	QHd-2B.1
	2B	134252585	134254779	TraesCS2B01G160900	ARM repeat superfamily protein	QHd-2B.1
	2B	134254823	134257772	TraesCS2B01G161000	ARM repeat superfamily protein	QHd-2B.1
	2B	134341627	134342555	TraesCS2B01G161100	Disease resistance protein RGA2	QHd-2B.1
	2B	134347798	134354905	TraesCS2B01G161200	ARM repeat superfamily protein	QHd-2B.1
	2B	134364241	134366623	TraesCS2B01G161300	ARM repeat superfamily protein	QHd-2B.1
	2B	134476861	134499133	TraesCS2B01G161400	ARM repeat superfamily protein	QHd-2B.1
	2B	134510507	134513347	TraesCS2B01G161500	ARM repeat superfamily protein	QHd-2B.1
	2B	134600477	134601813	TraesCS2B01G161600	ARM repeat superfamily protein	QHd-2B.1
	2B	134702443	134704331	TraesCS2B01G161700	GH3.3	QHd-2B.1
	2B	134984495	134984953	TraesCS2B01G161800	Retrotransposon protein, putative, unclassified	QHd-2B.1
	2B	134994727	134998097	TraesCS2B01G161900	ATP-dependent RNA helicase	QHd-2B.1
	2B	134998561	135003538	TraesCS2B01G162000	E3 Ubiquitin ligase family protein	QHd-2B.1
	2B	135004402	135007635	TraesCS2B01G162100	Myb/SANT-like DNA-binding domain protein	QHd-2B.1
	2B	135007880	135009533	TraesCS2B01G162200	cytochrome-c oxidase/ electron carrier	QHd-2B.1
	2B	135024960	135026477	TraesCS2B01G162300	Glycosyltransferase	QHd-2B.1
	2B	135086072	135090012	TraesCS2B01G162400	Glycosyltransferase	QHd-2B.1
	2B	135093729	135107360	TraesCS2B01G162500	RNA ligase isoform 1	QHd-2B.1
	2B	135126852	135128053	TraesCS2B01G162600	SKP1-like 13	QHd-2B.1
	2B	135198225	135199151	TraesCS2B01G162700	SKP1-like 13	QHd-2B.1
	2B	135358085	135359302	TraesCS2B01G162800	SKP1-like 13	QHd-2B.1
	2B	135463720	135465022	TraesCS2B01G162900	SKP1-like 13	QHd-2B.1
	2B	135510246	135511950	TraesCS2B01G163000	Receptor protein kinase-like	QHd-2B.1
	2B	135520825	135527848	TraesCS2B01G163100	Ankyrin repeat family protein	QHd-2B.1
	2B	135680835	135686494	TraesCS2B01G163200	Protein BREAST CANCER SUSCEPTIBILITY 1-like protein	QHd-2B.1
	2B	135691692	135697878	TraesCS2B01G163300	Protein DETOXIFICATION	QHd-2B.1
	2B	135707564	135710250	TraesCS2B01G163400	Transposon protein, putative, Mutator sub-class	QHd-2B.1
	2B	135775359	135776864	TraesCS2B01G163500	N-lysine methyltransferase	QHd-2B.1
	2B	135775449	135776510	TraesCS2B01G163600	Hexosyltransferase	QHd-2B.1
	2B	136144105	136146844	TraesCS2B01G163700	F-box family protein	QHd-2B.1
	2B	136149725	136154700	TraesCS2B01G163800	Calcium-binding protein 39	QHd-2B.1
	2B	136155286	136158105	TraesCS2B01G163900	Cytochrome P450	QHd-2B.1
	2B	136167352	136173220	TraesCS2B01G164000	Mitochondrial inner membrane translocase subunit Tim44	QHd-2B.1
	2B	136175537	136181485	TraesCS2B01G164100	Mitochondrial inner membrane translocase subunit Tim44	QHd-2B.1
	2B	136429596	136430945	TraesCS2B01G164200	BSD domain-containing protein 1	QHd-2B.1
	2B	136619593	136624155	TraesCS2B01G164300	DNA repair protein-like protein	QHd-2B.1
	2B	136625428	136628112	TraesCS2B01G164400	Transposon protein, putative, Mutator sub-class	QHd-2B.1
	2B	136637382	136638853	TraesCS2B01G164500	SKP1-like 7	QHd-2B.1
	2B	136753601	136754560	TraesCS2B01G164600	MADS box transcription factor 9	QHd-2B.1
	2B	136805459	136807803	TraesCS2B01G164700	F-box protein	QHd-2B.1
	2B	136813550	136815023	TraesCS2B01G164800	SKP1-like 7	QHd-2B.1
	2B	136950436	136952853	TraesCS2B01G164900	F-box protein	QHd-2B.1
	2B	137013259	137014752	TraesCS2B01G165000	SKP1-like 7	QHd-2B.1
	2B	137211111	137211877	TraesCS2B01G165100	Nucleolar RNA binding protein	QHd-2B.1
	2B	137214605	137216698	TraesCS2B01G165200	transmembrane protein, putative (DUF594)	QHd-2B.1
	2B	137607674	137609933	TraesCS2B01G165300	F-box protein	QHd-2B.1
	2B	137616051	137618670	TraesCS2B01G165400	Transposon protein, putative, Mutator sub-class	QHd-2B.1
	2B	137620486	137622740	TraesCS2B01G165500	SKP1-like 7	QHd-2B.1
	2B	137811546	137814867	TraesCS2B01G165600	SKP1	QHd-2B.1
	2B	137855149	137856391	TraesCS2B01G165700	Basic-leucine zipper (BZIP) transcription factor family protein, putative	QHd-2B.1
	2B	138117921	138119169	TraesCS2B01G165800	F-box family protein	QHd-2B.1
	2B	138732795	138733058	TraesCS2B01G165900	SsrA-binding protein	QHd-2B.1
	2B	138787462	138802242	TraesCS2B01G166000	PP2A regulatory subunit TAP46	QHd-2B.1
	2B	138963901	138968221	TraesCS2B01G166100	Protein phosphatase 2c, putative	QHd-2B.1
	2B	138991821	138993290	TraesCS2B01G166200	NBS-LRR-like resistance protein	QHd-2B.1
	2B	139068338	139079836	TraesCS2B01G166300	SAC3/GANP/Nin1/mts3/eIF-3 p25 family protein	QHd-2B.1
	2B	139340708	139343104	TraesCS2B01G166400	zinc transporter-like protein	QHd-2B.1
	2B	139345394	139346375	TraesCS2B01G166500	Zinc finger MYM-type protein 1	QHd-2B.1
	2B	139351391	139353559	TraesCS2B01G166600	Dihydrolipoamide acetyltransferase component of pyruvate dehydrogenase complex	QHd-2B.1
	2B	139361047	139363243	TraesCS2B01G166700	Transposase	QHd-2B.1
	2B	139398180	139401136	TraesCS2B01G166800	Endonuclease/exonuclease/phosphatase family protein	QHd-2B.1
	2B	139569897	139570538	TraesCS2B01G166900	transmembrane protein, putative (DUF679)	QHd-2B.1
	2B	139793626	139816285	TraesCS2B01G167000	Transcription-associated protein 1	QHd-2B.1
	2B	139914313	139916649	TraesCS2B01G167100	Glycoprotein membrane GPI-anchored	QHd-2B.1
	2D	17605330	17605703	TraesCS2D01G047900	Defensin	QHd-2D
	2D	17606644	17608418	TraesCS2D01G048000	mechanosensitive channel of small conductance-like 5	QHd-2D
	2D	17611412	17612106	TraesCS2D01G048100	Cyclic di-GMP-binding protein	QHd-2D
	2D	17631081	17631454	TraesCS2D01G048200	Defensin	QHd-2D
	2D	17632396	17634169	TraesCS2D01G048300	mechanosensitive channel of small conductance-like 5	QHd-2D
	2D	17638988	17639305	TraesCS2D01G048400	Cyclic di-GMP-binding protein	QHd-2D
	2D	17773902	17775213	TraesCS2D01G048500	PHD finger transcription factor	QHd-2D
	2D	17790787	17793198	TraesCS2D01G048600	Disease resistance protein (NBS-LRR class) family	QHd-2D
	2D	17798878	17805428	TraesCS2D01G048700	Terpene synthase	QHd-2D
	2D	17813363	17818762	TraesCS2D01G048800	ABC transporter G family member	QHd-2D
	2D	17830405	17831811	TraesCS2D01G048900	F-box family protein	QHd-2D
	2D	17954901	17956495	TraesCS2D01G049000	F-box family protein	QHd-2D
	2D	17984478	17984828	TraesCS2D01G049100	Ribosomal protein S13	QHd-2D
	2D	18168953	18169945	TraesCS2D01G049200	Nicotianamine synthase	QHd-2D
	2D	18186165	18186749	TraesCS2D01G049300	F-box family protein	QHd-2D
	2D	18210500	18210766	TraesCS2D01G049400	Transcription factor, putative	QHd-2D
	2D	18230525	18234268	TraesCS2D01G049500	60 kDa chaperonin	QHd-2D
	2D	18234547	18235241	TraesCS2D01G049600	Pectinesterase inhibitor	QHd-2D
	2D	18268801	18269730	TraesCS2D01G049700	Gibberellin 2-beta-dioxygenase 2	QHd-2D
	2D	18268819	18269889	TraesCS2D01G049800	Sulfotransferase	QHd-2D
	2D	18302957	18305285	TraesCS2D01G049900	translocon at the outer envelope membrane of chloroplasts 159	QHd-2D
	2D	18326429	18327040	TraesCS2D01G050000	HXXXD-type acyl-transferase family protein	QHd-2D
	2D	18373687	18374810	TraesCS2D01G050100	Dirigent protein	QHd-2D
	2D	18611770	18613135	TraesCS2D01G050200	Dirigent protein	QHd-2D
	2D	18642131	18646326	TraesCS2D01G050300	Peptidylprolyl isomerase	QHd-2D
	2D	18647533	18648991	TraesCS2D01G050400	F-box family protein	QHd-2D
	2D	18736222	18737382	TraesCS2D01G050500	F-box family protein	QHd-2D
	2D	18748194	18749334	TraesCS2D01G050600	Glycosyltransferase	QHd-2D
	2D	18755331	18763389	TraesCS2D01G050700	Serine/threonine-protein kinase	QHd-2D
	2D	19045356	19047102	TraesCS2D01G050800	Serine/threonine-protein kinase	QHd-2D
	2D	19067790	19069604	TraesCS2D01G050900	transmembrane protein, putative (DUF594)	QHd-2D
	2D	19239270	19241048	TraesCS2D01G051000	WRKY transcription factor	QHd-2D
	2D	19244464	19245180	TraesCS2D01G051100	Chalcone synthase	QHd-2D
	2D	19462216	19464285	TraesCS2D01G051200	transmembrane protein, putative (DUF594)	QHd-2D
	2D	19543541	19544843	TraesCS2D01G051300	Chalcone synthase	QHd-2D
	2D	19555640	19558190	TraesCS2D01G051400	Alpha/beta-Hydrolases superfamily protein	QHd-2D
	2D	19560990	19564174	TraesCS2D01G051500	WRKY transcription factor 64-like protein	QHd-2D
	2D	19580696	19582357	TraesCS2D01G051600	transmembrane protein, putative (DUF594)	QHd-2D
	2D	19587015	19588489	TraesCS2D01G051700	NB-ARC domain-containing disease resistance protein	QHd-2D
	2D	19603312	19624778	TraesCS2D01G051800	Pleiotropic drug resistance ABC transporter	QHd-2D
	2D	19643140	19646816	TraesCS2D01G051900	Ubiquitin-conjugating enzyme E2	QHd-2D
	2D	19652720	19653178	TraesCS2D01G052000	Plant cadmium resistance 2-like protein	QHd-2D
	2D	19847715	19849015	TraesCS2D01G052100	Bidirectional sugar transporter SWEET	QHd-2D
	2D	20060235	20062057	TraesCS2D01G052200	O-methyltransferase	QHd-2D
	2D	20183831	20185414	TraesCS2D01G052300	FAD-binding Berberine family protein	QHd-2D
	2D	20187852	20189060	TraesCS2D01G052400	FAD-binding Berberine family protein	QHd-2D
	2D	20323131	20324717	TraesCS2D01G052500	FAD-binding Berberine family protein	QHd-2D
	2D	20366365	20366946	TraesCS2D01G052600	Polynucleotidyl transferase, ribonuclease H-like superfamily protein	QHd-2D
	2D	20381093	20382679	TraesCS2D01G052700	FAD-binding Berberine family protein	QHd-2D
	2D	20424786	20427230	TraesCS2D01G052800	Serine/threonine-protein kinase	QHd-2D
	2D	20432763	20439635	TraesCS2D01G052900	Kinase family protein	QHd-2D
	2D	20605430	20620647	TraesCS2D01G053000	Protein kinase family protein	QHd-2D
	2D	20661350	20662888	TraesCS2D01G053100	Peptidylprolyl isomerase	QHd-2D
	2D	20676730	20688157	TraesCS2D01G053200	Cyclopropane-fatty-acyl-phospholipid synthase	QHd-2D
	2D	20768422	20770875	TraesCS2D01G053300	Serine/threonine-protein kinase	QHd-2D
	2D	20778121	20780804	TraesCS2D01G053400	Peptidylprolyl isomerase	QHd-2D
	2D	20917753	20918041	TraesCS2D01G053500	B3 domain-containing protein family	QHd-2D
	2D	21055483	21057639	TraesCS2D01G053600	Glycosyltransferase	QHd-2D
	2D	21088520	21088888	TraesCS2D01G053700	Cysteine protease, putative	QHd-2D
	2D	21141496	21142759	TraesCS2D01G053800	Ribosome-binding factor A	QHd-2D
	2D	21509811	21513682	TraesCS2D01G053900	DNA repair protein-like protein	QHd-2D
	2D	21553754	21554584	TraesCS2D01G054000	Glycosyltransferase	QHd-2D
	2D	21607694	21610475	TraesCS2D01G054100	Protein kinase	QHd-2D
	2D	21617522	21622054	TraesCS2D01G054200	transmembrane protein, putative (DUF679)	QHd-2D
	2D	21681319	21682155	TraesCS2D01G054300	transmembrane protein, putative (DUF679)	QHd-2D
	2D	21743123	21743812	TraesCS2D01G054400	transmembrane protein, putative (DUF679)	QHd-2D
	2D	21809929	21810195	TraesCS2D01G054500	Penicillin-binding protein 1A	QHd-2D
	2D	21825284	21828937	TraesCS2D01G054600	Ribosomal RNA apurinic site specific lyase-like	QHd-2D
	2D	21917014	21920656	TraesCS2D01G054700	Cytochrome P450	QHd-2D
	2D	22109095	22110926	TraesCS2D01G054800	Glycosyltransferase	QHd-2D
	2D	22119375	22121591	TraesCS2D01G054900	Glycosyltransferase	QHd-2D
	2D	22144329	22146197	TraesCS2D01G055000	Glycosyltransferase	QHd-2D
	2D	22151766	22152251	TraesCS2D01G055100	Glycosyltransferase	QHd-2D
	2D	22155271	22156091	TraesCS2D01G055200	Glycosyltransferase	QHd-2D
	2D	22161244	22162409	TraesCS2D01G055300	Sulfotransferase	QHd-2D
	2D	22165826	22166815	TraesCS2D01G055400	Sulfotransferase	QHd-2D
	2D	22170028	22171044	TraesCS2D01G055500	Sulfotransferase	QHd-2D
	2D	22197792	22206640	TraesCS2D01G055600	ABC subfamily C transporter	QHd-2D
	2D	22246914	22248492	TraesCS2D01G055700	GRAS transcription factor	QHd-2D
	2D	22386040	22393054	TraesCS2D01G055800	ABC subfamily C transporter	QHd-2D
	2D	22419679	22425976	TraesCS2D01G055900	Protein kinase	QHd-2D
	2D	22428544	22433963	TraesCS2D01G056000	Ubiquitin thioesterase	QHd-2D
	2D	22447988	22452904	TraesCS2D01G056100	S-acyltransferase	QHd-2D
	2D	22463890	22469154	TraesCS2D01G056200	Ubiquitin thioesterase	QHd-2D
	2D	22469969	22480066	TraesCS2D01G056300	Multidrug resistance protein ABC transporter family protein	QHd-2D
	2D	22497262	22500009	TraesCS2D01G056400	transmembrane protein, putative (DUF594)	QHd-2D
	2D	22503109	22504242	TraesCS2D01G056500	Calcium-dependent lipid-binding (CaLB domain) family protein	QHd-2D
	2D	22508389	22511305	TraesCS2D01G056600	Leucine-rich repeat receptor-like protein kinase family protein	QHd-2D
	2D	22514954	22516267	TraesCS2D01G056700	Clathrin light chain	QHd-2D
	2D	22566890	22567519	TraesCS2D01G056800	Disease resistance protein (TIR-NBS-LRR class) family	QHd-2D
	2D	22608608	22610911	TraesCS2D01G056900	transmembrane protein, putative (DUF594)	QHd-2D
	2D	22767625	22768557	TraesCS2D01G057000	Acidic chitinase	QHd-2D
	2D	22785759	22786784	TraesCS2D01G057100	MBOAT (Membrane bound O-acyl transferase) family protein	QHd-2D
	2D	22788851	22790455	TraesCS2D01G057200	Cysteine protease	QHd-2D
	2D	22818167	22820923	TraesCS2D01G057300	Leucine-rich repeat receptor-like protein kinase family protein	QHd-2D
	2D	22840295	22842937	TraesCS2D01G057400	Galactose oxidase/kelch repeat superfamily protein	QHd-2D
	2D	22848700	22854885	TraesCS2D01G057500	Xaa-Pro dipeptidase	QHd-2D
	2D	22915990	22922541	TraesCS2D01G057600	disease resistance protein (TIR-NBS-LRR class)	QHd-2D
	2D	22954044	22956108	TraesCS2D01G057700	receptor kinase 1	QHd-2D
	2D	22961077	22962191	TraesCS2D01G057800	bZIP transcription factor family protein	QHd-2D
	2D	22962326	22964722	TraesCS2D01G057900	Chaperone protein DnaJ	QHd-2D
	2D	23025148	23027056	TraesCS2D01G058000	Cystathionine gamma-synthase	QHd-2D
	2D	23044475	23046460	TraesCS2D01G058100	Cystathionine gamma-synthase	QHd-2D
	2D	23052302	23054098	TraesCS2D01G058200	Cystathionine gamma-synthase	QHd-2D
	2D	23104850	23106692	TraesCS2D01G058300	Cystathionine gamma-synthase	QHd-2D
	2D	23167459	23168568	TraesCS2D01G058400	Short-chain dehydrogenase/reductase	QHd-2D
	2D	23177339	23180158	TraesCS2D01G058500	Cytochrome P450 family protein	QHd-2D
	2D	23293340	23295434	TraesCS2D01G058600	Cytochrome P450 family protein, expressed	QHd-2D
	2D	23304676	23311445	TraesCS2D01G058700	Cation-chloride cotransporter 1	QHd-2D
	2D	23336696	23337916	TraesCS2D01G058800	F-box protein family-like	QHd-2D
	2D	23415076	23417339	TraesCS2D01G058900	Cytochrome P450	QHd-2D
	2D	23421198	23422427	TraesCS2D01G059000	F-box domain containing protein	QHd-2D
	2D	24488173	24488970	TraesCS2D01G059100	ARM repeat superfamily protein	QHd-2D
	2D	24557013	24557527	TraesCS2D01G059200	Ribosome production factor 2-like protein	QHd-2D
	2D	24559079	24562484	TraesCS2D01G059300	Endoribonuclease Dicer-like protein	QHd-2D
	2D	24702117	24705328	TraesCS2D01G059400	SWI/SNF and RSC complexes subunit ssr1	QHd-2D
	2D	24751939	24753019	TraesCS2D01G059500	BTB/POZ and MATH domain-containing protein 2	QHd-2D
	2D	24878071	24879207	TraesCS2D01G059600	2-oxoglutarate-dependent dioxygenase-related family protein	QHd-2D
	2D	24906687	24907097	TraesCS2D01G059700	BTB/POZ domain-containing protein	QHd-2D
	2D	24921172	24925701	TraesCS2D01G059800	RNA-binding family protein	QHd-2D
	2D	24935976	24937229	TraesCS2D01G059900	3'-N-debenzoyl-2'-deoxytaxol N-benzoyltransferase	QHd-2D
	2D	24944962	24954096	TraesCS2D01G060000	SNARE-interacting protein KEULE	QHd-2D
	2D	24963512	24981956	TraesCS2D01G060100	Cleavage and polyadenylation specificity factor subunit 1	QHd-2D
	2D	25024746	25025714	TraesCS2D01G060200	6-phosphogluconate dehydrogenase-like protein	QHd-2D
	2D	25026174	25027325	TraesCS2D01G060300	Glycosyltransferase	QHd-2D
	2D	25029634	25030053	TraesCS2D01G060400	F-box protein	QHd-2D
	2D	25041622	25043478	TraesCS2D01G060500	Dirigent protein	QHd-2D
	2D	25044189	25047298	TraesCS2D01G060600	WD-repeat protein, putative	QHd-2D
	2D	25050255	25052236	TraesCS2D01G060700	F-box protein	QHd-2D
	2D	25163804	25168693	TraesCS2D01G060800	Endo-1,4-beta-xylanase	QHd-2D
	2D	25175407	25176288	TraesCS2D01G060900	receptor kinase 1	QHd-2D
	2D	25184314	25184949	TraesCS2D01G061000	Proline-rich protein, putative, expressed	QHd-2D
	2D	25204654	25205584	TraesCS2D01G061100	Proline-rich protein, putative, expressed	QHd-2D
	2D	25269295	25270119	TraesCS2D01G061200	Proline-rich protein, putative, expressed	QHd-2D
	2D	25318804	25319535	TraesCS2D01G061300	Proline-rich protein, putative, expressed	QHd-2D
	2D	25323694	25332552	TraesCS2D01G061400	Proline-rich protein, putative, expressed	QHd-2D
	2D	25338997	25340578	TraesCS2D01G061500	NAC domain protein,	QHd-2D
	2D	25347610	25349121	TraesCS2D01G061600	NAC domain protein,	QHd-2D
	2D	25351885	25354737	TraesCS2D01G061700	Pentatricopeptide repeat-containing protein	QHd-2D
	2D	25621995	25624573	TraesCS2D01G061800	p-loop nucleoside triphosphate hydrolase superfamily protein	QHd-2D
	2D	26034320	26035562	TraesCS2D01G061900	Telomere repeat-binding factor like-protein	QHd-2D
	2D	26343689	26346126	TraesCS2D01G062000	Telomere repeat-binding factor like-protein	QHd-2D
	2D	26351137	26352848	TraesCS2D01G062100	Kinase family protein	QHd-2D
	2D	26353953	26365339	TraesCS2D01G062200	Glutamyl-tRNA (Gln) amidotransferase subunit A	QHd-2D
	2D	26457456	26457863	TraesCS2D01G062300	Retrotransposon protein, putative, unclassified	QHd-2D
	2D	26499862	26500573	TraesCS2D01G062400	UDP-glucose 6-dehydrogenase	QHd-2D
	2D	26501761	26506792	TraesCS2D01G062500	UPF0307 protein	QHd-2D
	2D	26532429	26535338	TraesCS2D01G062600	E3 ubiquitin-protein ligase	QHd-2D
	2D	26536484	26537879	TraesCS2D01G062700	3'-N-debenzoyl-2'-deoxytaxol N-benzoyltransferase	QHd-2D
	2D	26558236	26560169	TraesCS2D01G062800	Cytochrome P450 family protein, expressed	QHd-2D
	2D	26612581	26621436	TraesCS2D01G062900	PHD finger protein	QHd-2D
	2D	27062401	27063514	TraesCS2D01G063000	Heavy metal-associated domain containing protein, expressed	QHd-2D
	2D	27074168	27079467	TraesCS2D01G063100	Prostaglandin E synthase 2	QHd-2D
	2D	27254134	27265761	TraesCS2D01G063200	mRNA-capping enzyme	QHd-2D
	2D	27267217	27267552	TraesCS2D01G063300	E3 ubiquitin-protein ligase	QHd-2D
	2D	27276381	27278431	TraesCS2D01G063400	2-oxoglutarate (2OG) and Fe(II)-dependent oxygenase superfamily protein	QHd-2D
	2D	27318304	27320379	TraesCS2D01G063500	2-oxoglutarate (2OG) and Fe(II)-dependent oxygenase superfamily protein	QHd-2D
	2D	27324113	27327621	TraesCS2D01G063600	2-oxoglutarate (2OG) and Fe(II)-dependent oxygenase superfamily protein	QHd-2D
	2D	27330948	27335155	TraesCS2D01G063700	2-oxoglutarate (2OG) and Fe(II)-dependent oxygenase superfamily protein	QHd-2D
	2D	27451638	27459280	TraesCS2D01G063800	2-oxoglutarate (2OG) and Fe(II)-dependent oxygenase superfamily protein	QHd-2D
	2D	27482527	27483488	TraesCS2D01G063900	Aquaporin	QHd-2D
	2D	27493734	27497008	TraesCS2D01G064000	2-oxoglutarate (2OG) and Fe(II)-dependent oxygenase superfamily protein	QHd-2D
	2D	27521116	27528649	TraesCS2D01G064100	2-oxoglutarate (2OG) and Fe(II)-dependent oxygenase superfamily protein	QHd-2D
	2D	27584104	27588438	TraesCS2D01G064200	NBS-LRR disease resistance protein, putative, expressed	QHd-2D
	2D	27615617	27615922	TraesCS2D01G064300	Retrovirus-related Pol polyprotein from transposon 17.6	QHd-2D
	2D	27651658	27653733	TraesCS2D01G064400	F-box family protein	QHd-2D
	2D	27757145	27759547	TraesCS2D01G064500	40S ribosomal protein S6	QHd-2D
	2D	27761922	27762985	TraesCS2D01G064600	40S ribosomal protein S6	QHd-2D
	2D	27771736	27773073	TraesCS2D01G064700	F-box domain containing protein	QHd-2D
	2D	27778042	27780458	TraesCS2D01G064800	Rho GTPase-activating protein	QHd-2D
	2D	27823361	27824437	TraesCS2D01G064900	Alcohol dehydrogenase, putative	QHd-2D
	2D	27836822	27837685	TraesCS2D01G065000	Expansin	QHd-2D
	2D	27853551	27854188	TraesCS2D01G065100	Ribulose bisphosphate carboxylase small chain	QHd-2D
	2D	27859670	27860982	TraesCS2D01G065200	Ribulose bisphosphate carboxylase small chain	QHd-2D
	2D	27883361	27884168	TraesCS2D01G065300	Ribulose bisphosphate carboxylase small chain	QHd-2D
	2D	27887902	27889040	TraesCS2D01G065400	Ribulose bisphosphate carboxylase small chain	QHd-2D
	2D	27891136	27892278	TraesCS2D01G065500	Ribulose bisphosphate carboxylase small chain	QHd-2D
	2D	27901052	27902599	TraesCS2D01G065600	Ribulose bisphosphate carboxylase small chain	QHd-2D
	2D	27906208	27907575	TraesCS2D01G065700	Coiled-coil domain-containing protein 6	QHd-2D
	2D	27908168	27912521	TraesCS2D01G065800	Eukaryotic aspartyl protease family protein	QHd-2D
	2D	27914244	27917313	TraesCS2D01G065900	Thioredoxin protein	QHd-2D
	2D	27919145	27921952	TraesCS2D01G066000	Thioredoxin superfamily protein	QHd-2D
	2D	27924984	27929560	TraesCS2D01G066100	Glucose-6-phosphate 1-dehydrogenase	QHd-2D
	2D	27932226	27935495	TraesCS2D01G066200	Receptor-kinase, putative	QHd-2D
	2D	27950004	27953297	TraesCS2D01G066300	Receptor-kinase, putative	QHd-2D
	2D	27956835	27960128	TraesCS2D01G066400	Receptor-kinase, putative	QHd-2D
	2D	27964279	27965896	TraesCS2D01G066500	protein kinase family protein	QHd-2D
	2D	27969441	27970817	TraesCS2D01G066600	Carboxypeptidase	QHd-2D
	2D	27978887	27982182	TraesCS2D01G066700	Receptor-kinase, putative	QHd-2D
	2D	27992192	27995480	TraesCS2D01G066800	Receptor-kinase, putative	QHd-2D
	2D	27998468	28002420	TraesCS2D01G066900	Receptor-kinase, putative	QHd-2D
	2D	28005819	28009883	TraesCS2D01G067000	Receptor-kinase, putative	QHd-2D
	2D	28048691	28049386	TraesCS2D01G067100	Glycosyltransferase	QHd-2D
	2D	28056283	28056744	TraesCS2D01G067200	RNA-directed DNA polymerase (Reverse transcriptase)	QHd-2D
	2D	28069246	28071582	TraesCS2D01G067300	Receptor-kinase, putative	QHd-2D
	2D	28081792	28084892	TraesCS2D01G067400	Receptor-kinase, putative	QHd-2D
	2D	28091429	28094639	TraesCS2D01G067500	Receptor-kinase, putative	QHd-2D
	2D	28407722	28409132	TraesCS2D01G067600	Glycosyltransferase	QHd-2D
	2D	28415314	28418322	TraesCS2D01G067700	protein kinase family protein	QHd-2D
	2D	28421197	28424381	TraesCS2D01G067800	Receptor-kinase, putative	QHd-2D
	2D	28428770	28429120	TraesCS2D01G067900	50S ribosomal protein L30	QHd-2D
	2D	28550792	28553162	TraesCS2D01G068000	MYB-related transcription factor	QHd-2D
	2D	28627202	28639375	TraesCS2D01G068100	Acetyl-CoA carboxylase	QHd-2D
	2D	28725611	28725754	TraesCS2D01G068200	Photosystem II reaction center protein J	QHd-2D
	2D	28729893	28733150	TraesCS2D01G068300	FACT complex subunit SPT16	QHd-2D
	2D	28756281	28759578	TraesCS2D01G068400	INO80 complex subunit C	QHd-2D
	2D	28762917	28764055	TraesCS2D01G068500	Cysteine protease, putative	QHd-2D
	2D	28770835	28771959	TraesCS2D01G068600	F-box protein	QHd-2D
	2D	28827624	28829274	TraesCS2D01G068700	NADP-dependent alkenal double bond reductase	QHd-2D
	2D	28872997	28886253	TraesCS2D01G068800	receptor kinase 1	QHd-2D
	2D	28895015	28896666	TraesCS2D01G068900	NADP-dependent alkenal double bond reductase	QHd-2D
	2D	28913912	28915639	TraesCS2D01G069000	Glycosyltransferase	QHd-2D
	2D	28965022	28966482	TraesCS2D01G069100	Glycosyltransferase	QHd-2D
	2D	28984214	28985053	TraesCS2D01G069200	Pre-mRNA-splicing factor CWC22	QHd-2D
	2D	29152663	29157399	TraesCS2D01G069300	Lactoylglutathione lyase	QHd-2D
	2D	29157785	29162938	TraesCS2D01G069400	CW7 protein, putative	QHd-2D
	2D	29164465	29170337	TraesCS2D01G069500	Glycerol-3-phosphate dehydrogenase	QHd-2D
	2D	29177773	29184643	TraesCS2D01G069600	Disease resistance protein (TIR-NBS-LRR class) family	QHd-2D
	2D	29187579	29189096	TraesCS2D01G069700	Glycosyltransferase	QHd-2D
	2D	29285122	29286442	TraesCS2D01G069800	Alcohol dehydrogenase, putative	QHd-2D
	2D	29452439	29454319	TraesCS2D01G069900	Arginine decarboxylase	QHd-2D
	4D	21139020	21149667	TraesCS4D01G045500	Kinase family protein	QHd-4D
	4D	21150840	21152338	TraesCS4D01G045600	DNA-directed RNA polymerase subunit	QHd-4D
	4D	21510244	21511059	TraesCS4D01G045700	HMG-Y-related protein A	QHd-4D
	4D	21516626	21521423	TraesCS4D01G045800	Coatomer subunit alpha	QHd-4D
	4D	21686523	21692075	TraesCS4D01G045900	Protein kinase	QHd-4D
	4D	21691863	21697126	TraesCS4D01G046000	ATP-dependent Clp protease ATP-binding subunit	QHd-4D
	4D	21748949	21770579	TraesCS4D01G046100	Phosphatidylinositol 4-kinase	QHd-4D
	4D	21775252	21776785	TraesCS4D01G046200	CONSTANS-like zinc finger protein	QHd-4D
	4D	21875145	21883348	TraesCS4D01G046300	Protein CASP	QHd-4D
	4D	21886752	21888315	TraesCS4D01G046400	14-3-3 protein	QHd-4D
	4D	22017524	22019286	TraesCS4D01G046500	Zinc-finger domain of monoamine-oxidase A repressor R1, putative	QHd-4D
	4D	22022016	22025651	TraesCS4D01G046600	Zinc finger protein VAR3, chloroplastic	QHd-4D
	4D	22028652	22032251	TraesCS4D01G046700	Ubiquitin-conjugating enzyme, E2	QHd-4D
	4D	22034672	22038165	TraesCS4D01G046800	DNA (Cytosine-5-)-methyltransferase	QHd-4D
	4D	22233458	22236316	TraesCS4D01G046900	Receptor-like kinase	QHd-4D
	4D	22572423	22575220	TraesCS4D01G047000	ATP-dependent Clp protease ATP-binding subunit	QHd-4D
	4D	22579769	22581702	TraesCS4D01G047100	Homeobox-leucine zipper HOX24	QHd-4D
	4D	22585000	22590316	TraesCS4D01G047200	IGR motif protein	QHd-4D
	4D	22938812	22945561	TraesCS4D01G047300	Phosphoglucosamine mutase	QHd-4D
	4D	22946848	22949676	TraesCS4D01G047400	Glutamine synthetase	QHd-4D
	4D	23317055	23323592	TraesCS4D01G047500	Threonine dehydratase	QHd-4D
	4D	23412956	23418899	TraesCS4D01G047600	Dynamin	QHd-4D
	4D	23419273	23419874	TraesCS4D01G047700	Glutamate--tRNA ligase 1	QHd-4D
	4D	23420502	23425955	TraesCS4D01G047800	NADH-ubiquinone oxidoreductase subunit	QHd-4D
	4D	23481633	23482682	TraesCS4D01G047900	Protein kinase	QHd-4D
	4D	23486700	23487862	TraesCS4D01G048000	Heterogeneous nuclear ribonucleoprotein Q	QHd-4D
	4D	23580216	23581436	TraesCS4D01G048100	Retrovirus-related Pol polyprotein from transposon TNT 1-94	QHd-4D
	4D	24110458	24111585	TraesCS4D01G048200	tRNA-2-methylthio-N(6)-dimethylallyladenosine synthase	QHd-4D
	4D	24250900	24253601	TraesCS4D01G048300	Hexosyltransferase	QHd-4D
	4D	24335695	24338305	TraesCS4D01G048400	RING/U-box superfamily protein	QHd-4D
	4D	25159546	25160577	TraesCS4D01G048500	Protein kinase	QHd-4D
	4D	25164164	25164738	TraesCS4D01G048600	Sec-independent protein translocase protein TatA	QHd-4D
	4D	25180290	25180628	TraesCS4D01G048700	Retrovirus-related Pol polyprotein from transposon 17.6	QHd-4D
	4D	25193488	25194492	TraesCS4D01G048800	Protein kinase	QHd-4D
	4D	25342932	25343736	TraesCS4D01G048900	PST19	QHd-4D
	4D	25347140	25349379	TraesCS4D01G049000	Sentrin-specific protease	QHd-4D
	4D	25362979	25363995	TraesCS4D01G049100	Protein kinase	QHd-4D
	4D	25377182	25380710	TraesCS4D01G049200	RNA-binding protein 34	QHd-4D
	4D	25419270	25419695	TraesCS4D01G049300	ralf-like 26	QHd-4D
	4D	25421855	25422289	TraesCS4D01G049400	Nuclear pore membrane glycoprotein 210	QHd-4D
	4D	25427522	25427974	TraesCS4D01G049500	DDE family endonuclease	QHd-4D
	4D	25436930	25441302	TraesCS4D01G049600	GPN-loop GTPase-like protein	QHd-4D
	4D	25484409	25490131	TraesCS4D01G049700	Protein POLLEN DEFECTIVE IN GUIDANCE 1	QHd-4D
	4D	25491942	25492352	TraesCS4D01G049800	Retrovirus-related Pol polyprotein from transposon 17.6	QHd-4D
	4D	25494390	25503878	TraesCS4D01G049900	Vam6/Vps39-like protein	QHd-4D
	4D	25581865	25584820	TraesCS4D01G050000	PHD finger protein family	QHd-4D
	4D	25692940	25695994	TraesCS4D01G050100	26S proteasome non-atpase regulatory subunit, putative	QHd-4D
	4D	25987283	25990941	TraesCS4D01G050200	Receptor protein kinase, putative	QHd-4D
	4D	26205473	26206860	TraesCS4D01G050300	Cytochrome b561 family protein, expressed	QHd-4D
	4D	26244277	26250395	TraesCS4D01G050400	Histidine kinase	QHd-4D
	4D	26255144	26257406	TraesCS4D01G050500	Pentatricopeptide repeat-containing protein	QHd-4D
	4D	26480008	26481450	TraesCS4D01G050600	UDP-glucose 6-dehydrogenase	QHd-4D
	4D	26510301	26512430	TraesCS4D01G050700	UV-B-induced protein, chloroplastic	QHd-4D
	4D	26667651	26670188	TraesCS4D01G050800	Actin	QHd-4D
	4D	26895343	26900406	TraesCS4D01G050900	Ankyrin-repeat protein	QHd-4D
	4D	26920102	26929228	TraesCS4D01G051000	Cytochrome c oxidase assembly protein ctaG	QHd-4D
	4D	26933623	26934600	TraesCS4D01G051100	Alpha/beta-Hydrolases superfamily protein	QHd-4D
	4D	27115016	27115366	TraesCS4D01G051200	Cortical cell-delineating protein	QHd-4D
	4D	27139135	27143604	TraesCS4D01G051300	65-kDa microtubule-associated-like protein	QHd-4D
	4D	27154486	27163456	TraesCS4D01G051400	Dihydroxyacetone kinase family protein	QHd-4D
	4D	27382409	27385020	TraesCS4D01G051500	DNA helicase	QHd-4D
	4D	27395151	27399693	TraesCS4D01G051600	Transcription factor Inducer of CBF expression 1	QHd-4D
	4D	27544037	27545350	TraesCS4D01G051700	Ubiquitin-like-specific protease 1A	QHd-4D
	4D	27553856	27554926	TraesCS4D01G051800	36I5.5	QHd-4D
	4D	27559316	27561514	TraesCS4D01G051900	Alpha/beta-Hydrolases superfamily protein	QHd-4D
	4D	28235232	28241384	TraesCS4D01G052000	Ankyrin repeat protein-like	QHd-4D
	4D	28442857	28449060	TraesCS4D01G052100	Protein kinase, putative, expressed	QHd-4D
	4D	28456337	28461004	TraesCS4D01G052200	Phytochrome	QHd-4D
	4D	28478710	28480256	TraesCS4D01G052300	Kinase family protein	QHd-4D
	4D	28481653	28485238	TraesCS4D01G052400	Peptide transporter	QHd-4D
	4D	28836882	28840804	TraesCS4D01G052500	Glutamate decarboxylase	QHd-4D
	4D	28881280	28882619	TraesCS4D01G052600	MYB transcription factor	QHd-4D
	4D	28972128	28995173	TraesCS4D01G052700	Translational activator GCN1	QHd-4D
	4D	29020163	29022046	TraesCS4D01G052800	vacuolar protein sorting-associated protein (DUF946)	QHd-4D
	4D	29025268	29025867	TraesCS4D01G052900	Transmembrane and coiled-coil domains protein 1	QHd-4D
	4D	29169522	29172528	TraesCS4D01G053000	actin cross-linking protein, putative (DUF569)	QHd-4D
	4D	29176589	29177547	TraesCS4D01G053100	Histone H2A	QHd-4D
	4D	29178304	29179438	TraesCS4D01G053200	Hyccin protein	QHd-4D
	4D	29323479	29328621	TraesCS4D01G053300	SWI/SNF complex subunit SWI3D	QHd-4D
	4D	29405853	29410072	TraesCS4D01G053400	Short-chain dehydrogenase/reductase family protein	QHd-4D
	4D	29412736	29415067	TraesCS4D01G053500	RING/U-box superfamily protein	QHd-4D
	4D	29798677	29804510	TraesCS4D01G053600	DNA/RNA helicase protein	QHd-4D
	4D	29827189	29829339	TraesCS4D01G053700	Glucan endo-1,3-beta-glucosidase	QHd-4D
	4D	29829934	29834597	TraesCS4D01G053800	Adenylyl cyclase-associated protein	QHd-4D
	4D	29838160	29840442	TraesCS4D01G053900	tetratricopeptide repeat (TPR)-containing protein	QHd-4D
	4D	30004307	30005959	TraesCS4D01G054000	GRAS transcription factor	QHd-4D
	4D	30169291	30170105	TraesCS4D01G054100	late embryogenesis abundant protein	QHd-4D
	4D	30195027	30195485	TraesCS4D01G054200	Histone H2B	QHd-4D
	4D	30196982	30198756	TraesCS4D01G054300	Iron-sulfur cluster insertion protein erpA	QHd-4D
	4D	30214086	30215873	TraesCS4D01G054400	Pentatricopeptide repeat-containing protein	QHd-4D
	4D	30217250	30220864	TraesCS4D01G054500	Carbohydrate kinase-like	QHd-4D
	4D	30275503	30279071	TraesCS4D01G054600	BTB/POZ domain-containing protein	QHd-4D
	4D	30309385	30309987	TraesCS4D01G054700	Bifunctional purine biosynthesis protein PurH	QHd-4D
	4D	30386617	30386757	TraesCS4D01G054800	Protein Ycf2	QHd-4D
	4D	30391141	30392520	TraesCS4D01G054900	Glycosyltransferase	QHd-4D
	4D	30398657	30407992	TraesCS4D01G055000	Alanine--tRNA ligase	QHd-4D
	4D	30412566	30413965	TraesCS4D01G055100	Sec14p-like phosphatidylinositol transfer family protein	QHd-4D
	4D	30420297	30422464	TraesCS4D01G055200	Sec14p-like phosphatidylinositol transfer family protein	QHd-4D
	4D	30499780	30504843	TraesCS4D01G055300	Sec14p-like phosphatidylinositol transfer family protein	QHd-4D
	4D	30507474	30510560	TraesCS4D01G055400	Sec14p-like phosphatidylinositol transfer family protein	QHd-4D
	4D	30513828	30515216	TraesCS4D01G055500	Anthocyanin 5-aromatic acyltransferase	QHd-4D
	4D	30523554	30524915	TraesCS4D01G055600	Anthocyanin 5-aromatic acyltransferase	QHd-4D
	4D	30556613	30558001	TraesCS4D01G055700	Anthocyanin 5-aromatic acyltransferase	QHd-4D
	4D	30904961	30905281	TraesCS4D01G055800	Transposon protein, putative, Mutator sub-class	QHd-4D
	4D	30956318	30960651	TraesCS4D01G055900	Receptor kinase	QHd-4D
	4D	108225842	108230375	TraesCS4D01G123900	Methyl esterase	QHd-4D
	4D	108626401	108631156	TraesCS4D01G124000	NAD(P)-binding Rossmann-fold superfamily protein	QHd-4D
	4D	108836392	108839831	TraesCS4D01G124100	ELMO domain containing protein	QHd-4D
	4D	108842585	108843969	TraesCS4D01G124200	Extracellular matrix-binding protein ebh	QHd-4D
	4D	108851623	108852673	TraesCS4D01G124300	Nuclear-interacting partner of ALK	QHd-4D
	4D	108853069	108873475	TraesCS4D01G124400	Regulation of nuclear pre-mRNA domain-containing protein 1B	QHd-4D
	4D	108885081	108885458	TraesCS4D01G124500	Disease resistance protein (TIR-NBS-LRR class) family	QHd-4D
	4D	108906397	108907246	TraesCS4D01G124600	DUF309 domain protein	QHd-4D
	4D	109072511	109073335	TraesCS4D01G124700	Late embryogenesis abundant (LEA) hydroxyproline-rich glycoprotein family	QHd-4D
	4D	109214471	109216771	TraesCS4D01G124800	Ulp1 protease family, C-terminal catalytic domain containing protein, expressed	QHd-4D
	4D	109240396	109242204	TraesCS4D01G124900	Pentatricopeptide repeat-containing protein	QHd-4D
	4D	109253047	109254945	TraesCS4D01G125000	Mitochondrial import inner membrane translocase subunit	QHd-4D
	4D	109269895	109276171	TraesCS4D01G125100	Alpha-L-arabinofuranosidase 1	QHd-4D
	4D	109359995	109364473	TraesCS4D01G125200	weak chloroplast movement under blue light protein (DUF827)	QHd-4D
	4D	109469594	109471968	TraesCS4D01G125300	Auxin efflux carrier component	QHd-4D
	4D	109908021	109909262	TraesCS4D01G125400	Chloride channel protein	QHd-4D
	4D	109909936	109912110	TraesCS4D01G125500	Calcium-dependent protein kinase	QHd-4D
	4D	109913286	109915338	TraesCS4D01G125600	4'-phosphopantetheinyl transferase family protein	QHd-4D
	4D	109920379	109927619	TraesCS4D01G125700	Protein ZINC INDUCED FACILITATOR-LIKE 1	QHd-4D
	4D	110012445	110020604	TraesCS4D01G125800	Protein ZINC INDUCED FACILITATOR-LIKE 1	QHd-4D
	4D	110075607	110081415	TraesCS4D01G125900	Protein ZINC INDUCED FACILITATOR-LIKE 1	QHd-4D
	4D	110083399	110087414	TraesCS4D01G126000	WD-repeat protein, putative	QHd-4D
	4D	110110558	110111703	TraesCS4D01G126100	Calmodulin	QHd-4D
	4D	110112172	110115699	TraesCS4D01G126200	Non-specific serine/threonine protein kinase	QHd-4D
	4D	111037787	111041767	TraesCS4D01G126300	Rhamnogalacturonate lyase	QHd-4D
	4D	111046179	111051068	TraesCS4D01G126400	Glutamine--fructose-6-phosphate aminotransferase [isomerizing]	QHd-4D
	4D	111053171	111055708	TraesCS4D01G126500	Serine/threonine-protein kinase	QHd-4D
	4D	111133633	111139085	TraesCS4D01G126600	Heme oxygenase 1 protein	QHd-4D
	4D	111139989	111140538	TraesCS4D01G126700	Phytosulfokines 3	QHd-4D
	4D	111585225	111587545	TraesCS4D01G126800	Serine/threonine-protein kinase	QHd-4D
	4D	111588087	111590546	TraesCS4D01G126900	Serine/threonine-protein kinase	QHd-4D
	4D	111593676	111594962	TraesCS4D01G127000	Protein ROOT PRIMORDIUM DEFECTIVE 1	QHd-4D
	4D	111596261	111607906	TraesCS4D01G127100	Alpha-L-arabinofuranosidase 1	QHd-4D
	4D	111610958	111611671	TraesCS4D01G127200	Invertase inhibitor	QHd-4D
	4D	111933179	111935231	TraesCS4D01G127300	NAC domain-containing protein	QHd-4D
	4D	111936072	111938760	TraesCS4D01G127400	50S ribosomal protein L24	QHd-4D
	4D	111940194	111943648	TraesCS4D01G127500	RNA-binding protein	QHd-4D
	4D	111946915	111950375	TraesCS4D01G127600	Calcium-binding EF-hand protein	QHd-4D
	4D	111978711	111980240	TraesCS4D01G127700	Pentatricopeptide repeat-containing protein, putative	QHd-4D
	4D	112072832	112075331	TraesCS4D01G127800	GRAS family transcription factor containing protein	QHd-4D
	4D	112159658	112160359	TraesCS4D01G127900	RING/U-box superfamily protein, putative	QHd-4D
	4D	112192162	112196877	TraesCS4D01G128000	Phosphatidylinositol-4-phosphate 5-kinase 4, putative	QHd-4D
	4D	112196942	112197403	TraesCS4D01G128100	RING/U-box superfamily protein	QHd-4D
	4D	112587978	112591146	TraesCS4D01G128200	DNA-directed RNA polymerase II, putative	QHd-4D
	4D	112719911	112721395	TraesCS4D01G128300	Glycosyltransferase	QHd-4D
	4D	112724294	112724515	TraesCS4D01G128400	Ubiquitin-like protein 5	QHd-4D
	4D	112726252	112727955	TraesCS4D01G128500	Structure-specific endonuclease subunit slx1	QHd-4D
	4D	112856816	112862550	TraesCS4D01G128600	Protein Red	QHd-4D
	4D	113152120	113165334	TraesCS4D01G128700	Long-Chain Acyl-CoA Synthetase	QHd-4D
	4D	113170776	113172603	TraesCS4D01G128800	R3H domain protein	QHd-4D
	4D	113235211	113237238	TraesCS4D01G128900	Heavy metal transport/detoxification superfamily protein	QHd-4D
	4D	113932277	113933630	TraesCS4D01G129000	stress response NST1-like protein	QHd-4D
	4D	114188447	114196641	TraesCS4D01G129100	Nucleosome-remodeling factor subunit BPTF	QHd-4D
	4D	115045915	115047183	TraesCS4D01G129200	myosin-4 protein (DUF641)	QHd-4D
	4D	115050956	115054338	TraesCS4D01G129300	2,3-bisphosphoglycerate-dependent phosphoglycerate mutase	QHd-4D
	4D	115055311	115056642	TraesCS4D01G129400	Seipin	QHd-4D
	4D	115121081	115124294	TraesCS4D01G129500	caspase-6 protein	QHd-4D
	4D	115121422	115122378	TraesCS4D01G129600	DUF868 family protein	QHd-4D
	4D	115123892	115125424	TraesCS4D01G129700	RING/U-box superfamily protein	QHd-4D
	4D	115932434	115933303	TraesCS4D01G129800	Membrane-associated phospholipid phosphatase	QHd-4D
	4D	115934299	115939752	TraesCS4D01G129900	transcription factor-like protein	QHd-4D
	4D	116131289	116132604	TraesCS4D01G130000	Alpha/beta-Hydrolases superfamily protein, putative	QHd-4D
	4D	116147870	116151761	TraesCS4D01G130100	RNA-directed DNA methylation 4	QHd-4D
	4D	116153074	116153810	TraesCS4D01G130200	Protein transport protein Sec61 subunit beta, putative	QHd-4D
	4D	116270213	116271415	TraesCS4D01G130300	Kinase family protein	QHd-4D
	4D	116272174	116280532	TraesCS4D01G130400	E3 SUMO-protein ligase SIZ1	QHd-4D
	4D	116522707	116523567	TraesCS4D01G130500	B3 domain-containing protein	QHd-4D
	4D	116813521	116819388	TraesCS4D01G130600	Chaperone ClpB	QHd-4D
	4D	116819051	116823138	TraesCS4D01G130700	Omega-3 fatty acid desaturase	QHd-4D
	4D	117412003	117429445	TraesCS4D01G130800	Proline-, glutamic acid-and leucine-rich protein 1	QHd-4D
	4D	117641702	117652496	TraesCS4D01G130900	Clathrin heavy chain	QHd-4D
	4D	117662592	117663047	TraesCS4D01G131000	Calcium-binding protein	QHd-4D
	4D	117705920	117706378	TraesCS4D01G131100	Calcium-binding protein	QHd-4D
	4D	117732413	117734939	TraesCS4D01G131200	AP2-like ethylene-responsive transcription factor	QHd-4D
	5A	584049719	584058870	TraesCS5A01G386500	Myosin family protein, putative, expressed	QHd-5A
	5A	584415883	584419681	TraesCS5A01G386600	Evolutionarily conserved C-terminal region 2	QHd-5A
	5A	584427189	584428010	TraesCS5A01G386700	Short-chain dehydrogenase/reductase family protein	QHd-5A
	5A	584449643	584454446	TraesCS5A01G386800	PHD finger protein ING	QHd-5A
	5A	584454702	584456012	TraesCS5A01G386900	Protein NDH-DEPENDENT CYCLIC ELECTRON FLOW 5	QHd-5A
	5A	584507906	584509371	TraesCS5A01G387000	Receptor-like kinase	QHd-5A
	5A	584513753	584516915	TraesCS5A01G387100	Protein kinase family protein, putative, expressed	QHd-5A
	5A	584517672	584518569	TraesCS5A01G387200	NAD(P)H dehydrogenase (Quinone)	QHd-5A
	5A	584518880	584519510	TraesCS5A01G387300	Maltase-glucoamylase, intestinal	QHd-5A
	5A	584548196	584552807	TraesCS5A01G387400	B3 domain-containing protein	QHd-5A
	5A	584614281	584618475	TraesCS5A01G387500	Cytosolic Fe-S cluster assembly factor NAR1	QHd-5A
	5A	584663296	584663769	TraesCS5A01G387600	mediator of RNA polymerase II transcription subunit-like protein	QHd-5A
	5A	584672829	584679548	TraesCS5A01G387700	ATP-dependent RNA helicase, putative	QHd-5A
	5A	584711826	584715028	TraesCS5A01G387800	RNA binding family protein isoform 1	QHd-5A
	5A	584716273	584720045	TraesCS5A01G387900	Glycosyltransferase	QHd-5A
	5A	584862748	584867238	TraesCS5A01G388000	Nitrate transporter 1.2	QHd-5A
	5A	584906574	584907974	TraesCS5A01G388100	Ammonium transporter	QHd-5A
	5A	584965409	584967850	TraesCS5A01G388200	Beta-glucosidase	QHd-5A
	5A	585018687	585021441	TraesCS5A01G388300	Beta-glucosidase	QHd-5A
	5A	585067475	585070789	TraesCS5A01G388400	Beta-glucosidase	QHd-5A
	5A	585075289	585078566	TraesCS5A01G388500	Beta-glucosidase	QHd-5A
	5A	585085857	585086612	TraesCS5A01G388600	F-box family protein	QHd-5A
	5A	585095870	585097840	TraesCS5A01G388700	Pentatricopeptide repeat-containing protein	QHd-5A
	5A	585198444	585201874	TraesCS5A01G388800	Receptor-like protein kinase	QHd-5A
	5A	585213696	585216597	TraesCS5A01G388900	Beta-glucosidase	QHd-5A
	5A	585232865	585236702	TraesCS5A01G389000	Beta-glucosidase	QHd-5A
	5A	585396602	585399071	TraesCS5A01G389100	Beta-glucosidase	QHd-5A
	5A	585403547	585413812	TraesCS5A01G389200	Protein kinase	QHd-5A
	5A	585414439	585416024	TraesCS5A01G389300	Protein-lysine N-methyltransferase	QHd-5A
	5A	585416550	585417372	TraesCS5A01G389400	Universal stress protein family protein	QHd-5A
	5A	585420932	585426583	TraesCS5A01G389500	Universal stress protein family protein	QHd-5A
	5A	585422415	585422855	TraesCS5A01G389600	BED zinc finger,hAT family dimerization domain	QHd-5A
	5A	585428906	585430469	TraesCS5A01G389700	Universal stress protein family protein	QHd-5A
	5A	585431256	585434362	TraesCS5A01G389800	Tetratricopeptide repeat protein	QHd-5A
	5A	585439556	585440639	TraesCS5A01G389900	U3 small nucleolar RNA-associated protein 18-like protein	QHd-5A
	5A	585454646	585462233	TraesCS5A01G390000	Kinesin-like protein	QHd-5A
	5A	585487565	585488032	TraesCS5A01G390100	Heavy metal transport/detoxification superfamily protein	QHd-5A
	5A	585488957	585491921	TraesCS5A01G390200	Strictosidine synthase	QHd-5A
	5A	585609395	585613729	TraesCS5A01G390300	Transcriptional adapter ADA2	QHd-5A
	5A	585633190	585636481	TraesCS5A01G390400	Structural maintenance of chromosomes protein 2	QHd-5A
	5A	585738767	585739442	TraesCS5A01G390500	HMG-Y-related protein A	QHd-5A
	5A	586001794	586003504	TraesCS5A01G390600	Glucan endo-1,3-beta-glucosidase-like protein	QHd-5A
	5A	586141030	586141815	TraesCS5A01G390700	CDO504	QHd-5A
	5A	586142641	586144215	TraesCS5A01G390800	Glucan endo-1,3-beta-glucosidase 1	QHd-5A
	5A	586145097	586149796	TraesCS5A01G390900	Protein TORNADO 1	QHd-5A
	5A	586150253	586153428	TraesCS5A01G391000	oligopeptide transporter	QHd-5A
	5A	586173475	586176110	TraesCS5A01G391100	Peroxisomal membrane protein 2	QHd-5A
	5A	586307170	586308763	TraesCS5A01G391200	Heavy metal transport/detoxification superfamily protein	QHd-5A
	5A	586595241	586599438	TraesCS5A01G391300	Phytochrome	QHd-5A
	5A	586599936	586604200	TraesCS5A01G391400	DNA topoisomerase 6 subunit A	QHd-5A
	5A	586668496	586669950	TraesCS5A01G391500	Cysteine protease, putative	QHd-5A
	5A	586723688	586726264	TraesCS5A01G391600	Chaperone DnaJ-domain containing protein	QHd-5A
	5A	587411824	587423240	TraesCS5A01G391700	MADS box transcription factor	QHd-5A
	5A	588018170	588023759	TraesCS5A01G391800	MADS-box transcription factor	QHd-5A
	5A	588371704	588373242	TraesCS5A01G391900	Cytochrome b5	QHd-5A
	5A	588375981	588378850	TraesCS5A01G392000	COBRA-like protein	QHd-5A
	5A	588416260	588416877	TraesCS5A01G392100	Variant surface antigen A	QHd-5A
	5A	588454622	588454885	TraesCS5A01G392200	ATP binding microtubule motor family protein	QHd-5A
	5A	588548991	588552559	TraesCS5A01G392300	Mitochondrial carrier family protein	QHd-5A
	5A	588553972	588558777	TraesCS5A01G392400	WD repeat-containing protein	QHd-5A
	5A	588731012	588738959	TraesCS5A01G392500	Kinase family protein	QHd-5A
	5A	588740030	588746194	TraesCS5A01G392600	ABC transporter B family protein	QHd-5A
	5A	588756468	588762030	TraesCS5A01G392700	ABC transporter B family protein	QHd-5A
	5A	588844824	588849185	TraesCS5A01G392800	Haloacid dehalogenase-like hydrolase (HAD) superfamily protein	QHd-5A
	5A	588852154	588854290	TraesCS5A01G392900	50S ribosomal protein L13	QHd-5A
	5A	588873342	588876413	TraesCS5A01G393000	Receptor protein kinase, putative	QHd-5A
	5A	589028984	589031100	TraesCS5A01G393100	Histone-lysine N-methyltransferase, H3 lysine-4 specific	QHd-5A
	5A	589060597	589062401	TraesCS5A01G393200	Glucan endo-1,3-beta-glucosidase 3	QHd-5A
	5A	589219721	589222431	TraesCS5A01G393300	Transmembrane protein adipocyte-associated 1	QHd-5A
	5A	589227163	589233276	TraesCS5A01G393400	RNA polymerase-associated protein LEO1	QHd-5A
	5A	589243355	589243981	TraesCS5A01G393500	Mitotic-spindle organizing protein 1B	QHd-5A
	5A	589284252	589285376	TraesCS5A01G393600	Gag-pol polyprotein-like protein	QHd-5A
	5A	589288228	589293989	TraesCS5A01G393700	Dentin sialophosphoprotein-like protein, putative	QHd-5A
	5A	589295256	589298762	TraesCS5A01G393800	Protein Asterix	QHd-5A
	5A	589311576	589313132	TraesCS5A01G393900	UDP-glycosyltransferase	QHd-5A
	5A	589328301	589329744	TraesCS5A01G394000	UDP-glycosyltransferase	QHd-5A
	5A	589337445	589338368	TraesCS5A01G394100	UDP-glycosyltransferase	QHd-5A
	5A	589370613	589373630	TraesCS5A01G394200	UDP-glycosyltransferase	QHd-5A
	5A	589379533	589383918	TraesCS5A01G394300	GDSL esterase/lipase	QHd-5A
	5A	589579105	589580767	TraesCS5A01G394400	UDP-glycosyltransferase	QHd-5A
	5A	589584058	589585518	TraesCS5A01G394500	UDP-glycosyltransferase	QHd-5A
	5A	590294028	590294885	TraesCS5A01G394600	UDP-glycosyltransferase	QHd-5A
	5A	590452869	590453582	TraesCS5A01G394700	UDP-glycosyltransferase	QHd-5A
	5A	590526676	590527764	TraesCS5A01G394800	UDP-glycosyltransferase	QHd-5A
	5A	590540043	590541485	TraesCS5A01G394900	UDP-glucose 6-dehydrogenase	QHd-5A
	5A	590566730	590566993	TraesCS5A01G395000	GRF zinc finger family protein	QHd-5A
	5A	590577546	590579922	TraesCS5A01G395100	WRKY transcription factor	QHd-5A
	5A	590597251	590605262	TraesCS5A01G395200	Alpha-1,4 glucan phosphorylase	QHd-5A
	5A	590664590	590669516	TraesCS5A01G395300	Cyclic nucleotide-gated channel	QHd-5A
	5A	590677190	590679413	TraesCS5A01G395400	Beta-glucosidase, putative	QHd-5A
	5A	590682598	590685957	TraesCS5A01G395500	Ankyrin repeat family protein	QHd-5A
	5A	590695188	590695886	TraesCS5A01G395600	Blue copper protein	QHd-5A
	5A	590842551	590849046	TraesCS5A01G395700	Serine/threonine phosphatase-like protein	QHd-5A
	5A	590849834	590850703	TraesCS5A01G395800	Early nodulin-like protein	QHd-5A
	5A	591012878	591020537	TraesCS5A01G395900	Two-component response regulator	QHd-5A
	5A	591081866	591082624	TraesCS5A01G396000	Ring finger protein, putative	QHd-5A
	5A	591089407	591094745	TraesCS5A01G396100	Kinesin-like protein	QHd-5A
	5A	591124958	591128001	TraesCS5A01G396200	Disease resistance protein RPM1	QHd-5A
	5A	591133343	591141882	TraesCS5A01G396300	Protein kinase family protein, putative, expressed	QHd-5A
	5A	591151574	591156547	TraesCS5A01G396400	T-box transcription factor, putative (DUF863)	QHd-5A
	5A	591313579	591320158	TraesCS5A01G396500	T-box transcription factor, putative (DUF863)	QHd-5A
	5A	591433151	591438442	TraesCS5A01G396600	Mitotic checkpoint protein bub3.1	QHd-5A
	5A	591438802	591441049	TraesCS5A01G396700	Glutamate NMDA receptor subunit epsilon-1, putative (DUF3598)	QHd-5A
	5A	591442764	591446648	TraesCS5A01G396800	WRKY transcription factor	QHd-5A
	5A	591463391	591465941	TraesCS5A01G396900	Protein ENHANCED DISEASE RESISTANCE 2-like	QHd-5A
	5A	591486442	591488640	TraesCS5A01G397000	Origin recognition complex subunit protein 5	QHd-5A
	5A	591490660	591493200	TraesCS5A01G397100	Receptor-like kinase, putative	QHd-5A
	5A	591635498	591637666	TraesCS5A01G397200	basic helix-loop-helix (bHLH) DNA-binding superfamily protein	QHd-5A
	5A	591678657	591680541	TraesCS5A01G397300	Aminotransferase-like, plant mobile domain-containing protein	QHd-5A
	5A	591817853	591818116	TraesCS5A01G397400	Serpin-like protein	QHd-5A
	5A	591868022	591868822	TraesCS5A01G397500	GDSL esterase/lipase family	QHd-5A
	5A	591976101	591977663	TraesCS5A01G397600	GDSL esterase/lipase family	QHd-5A
	5A	591992520	591994192	TraesCS5A01G397700	Cytochrome P450	QHd-5A
	5A	592034012	592036366	TraesCS5A01G397800	Cytochrome P450	QHd-5A
	5A	592122391	592125150	TraesCS5A01G397900	Cytochrome P450	QHd-5A
	5A	592198184	592199947	TraesCS5A01G398000	Cytochrome P450	QHd-5A
	5A	592205430	592208258	TraesCS5A01G398100	TIP41-like family protein	QHd-5A
	5A	592276546	592280603	TraesCS5A01G398200	Kinase family protein	QHd-5A
	5A	592289746	592292435	TraesCS5A01G398300	Aspartate-semialdehyde dehydrogenase, N-acetyl-gamma-glutamyl-phosphate reductase	QHd-5A
	5A	592294239	592297005	TraesCS5A01G398400	Something about silencing protein 10	QHd-5A
	5A	592302499	592302890	TraesCS5A01G398500	Gibberellin-regulated protein 1	QHd-5A
	5A	592474249	592474653	TraesCS5A01G398600	Gibberellin-regulated protein 1	QHd-5A
	5A	592519870	592520318	TraesCS5A01G398700	Gibberellin-regulated protein 1	QHd-5A
	5A	592622150	592623539	TraesCS5A01G398800	Upstream activation factor subunit spp27	QHd-5A
	5A	592636653	592638925	TraesCS5A01G398900	Phosphatase 2C family protein	QHd-5A
	5A	592681618	592687352	TraesCS5A01G399000	Ankyrin repeat family protein, putative, expressed	QHd-5A
	5A	592832477	592833646	TraesCS5A01G399100	Peroxidase	QHd-5A
	5A	592833978	592834289	TraesCS5A01G399200	NAD(P)H-quinone oxidoreductase subunit 3, chloroplastic	QHd-5A
	5A	593035251	593035562	TraesCS5A01G399300	NAD(P)H-quinone oxidoreductase subunit 3, chloroplastic	QHd-5A
	5A	593035894	593037063	TraesCS5A01G399400	Peroxidase	QHd-5A
	5A	593054697	593055861	TraesCS5A01G399500	Peroxidase	QHd-5A
	5A	593078329	593079783	TraesCS5A01G399600	Pentatricopeptide repeat protein	QHd-5A
	5A	593087672	593090332	TraesCS5A01G399700	tRNA pseudouridine synthase D	QHd-5A
	5A	593087978	593090275	TraesCS5A01G399800	Subtilisin-like protease	QHd-5A
	5A	593119799	593124948	TraesCS5A01G399900	Chaperone protein DnaJ	QHd-5A
	5A	593162221	593171513	TraesCS5A01G400000	Prolyl 4-hydroxylase alpha-like protein	QHd-5A
	5A	593172545	593179035	TraesCS5A01G400100	Protein kinase	QHd-5A
	5A	593233901	593235909	TraesCS5A01G400200	myosin-binding protein (Protein of unknown function, DUF593)	QHd-5A
	5A	593240795	593242595	TraesCS5A01G400300	T-box transcription factor, putative (DUF863)	QHd-5A
	5A	593324242	593334277	TraesCS5A01G400400	Alpha-N-acetylglucosaminidase	QHd-5A
	5A	593340034	593341244	TraesCS5A01G400500	Peroxidase	QHd-5A
	5A	593352305	593354208	TraesCS5A01G400600	Peroxidase	QHd-5A
	5A	593394937	593395348	TraesCS5A01G400700	K+ uptake permease 9	QHd-5A
	5A	593463302	593466720	TraesCS5A01G400800	Serine/threonine protein phosphatase 7 long form isogeny	QHd-5A
	5A	593468019	593474214	TraesCS5A01G400900	Protein kinase	QHd-5A
	5A	593748205	593749028	TraesCS5A01G401000	Keratin, type II cuticular Hb1	QHd-5A
	5A	593760407	593762051	TraesCS5A01G401100	N-acetyltransferase, putative, expressed	QHd-5A
	5A	594080964	594081956	TraesCS5A01G401200	Zinc-finger protein	QHd-5A
	5A	594132650	594133932	TraesCS5A01G401300	basic helix-loop-helix (bHLH) DNA-binding superfamily protein	QHd-5A
	5A	594137248	594145013	TraesCS5A01G401400	Kinase	QHd-5A
	5A	594321655	594326725	TraesCS5A01G401500	Upstream activation factor subunit spp27	QHd-5A
	5A	594350900	594352361	TraesCS5A01G401600	Two-component response regulator	QHd-5A
	5A	594571029	594576786	TraesCS5A01G401700	Kinase family protein	QHd-5A
	5A	594770755	594771900	TraesCS5A01G401800	Dof zinc finger protein	QHd-5A
	5A	594953149	594957193	TraesCS5A01G401900	Kinase family protein	QHd-5A
	5A	594958127	594960608	TraesCS5A01G402000	Tunicamycin induced 1	QHd-5A
	5A	594962119	594964348	TraesCS5A01G402100	Processing peptidase	QHd-5A
	5A	594967683	594970352	TraesCS5A01G402200	Nuclear pore complex protein NUP58	QHd-5A
	5A	595037561	595038877	TraesCS5A01G402300	Maternal effect embryo arrest 14-1	QHd-5A
	5A	595037573	595037749	TraesCS5A01G402400	Arabinanase/levansucrase/invertase	QHd-5A
	5A	595144148	595146982	TraesCS5A01G402500	Molybdenum cofactor sulfurase	QHd-5A
	5A	595371952	595372493	TraesCS5A01G402600	Cytochrome b6-f complex subunit 7	QHd-5A
	5A	595373264	595378294	TraesCS5A01G402700	Transmembrane protein 147	QHd-5A
	5A	595393479	595398929	TraesCS5A01G402800	Myb family transcription factor-like protein	QHd-5A
	5A	595408044	595408325	TraesCS5A01G402900	Staphylococcal nuclease domain-containing protein 1	QHd-5A
	5A	595409479	595409712	TraesCS5A01G403000	RNA-directed DNA polymerase (reverse transcriptase)-related family protein	QHd-5A
	5A	595418065	595421416	TraesCS5A01G403100	Proteasome assembly chaperone 2	QHd-5A
	5A	595541037	595542563	TraesCS5A01G403200	Cytochrome P450 allene oxide synthase	QHd-5A
	5A	595551967	595554259	TraesCS5A01G403300	Thioredoxin-like protein	QHd-5A
	5A	595894274	595896730	TraesCS5A01G403400	BTB/POZ domain-containing protein	QHd-5A
	5A	595897060	595897971	TraesCS5A01G403500	Pentatricopeptide repeat-containing protein	QHd-5A
	5A	596008276	596010652	TraesCS5A01G403600	Cold acclimation protein	QHd-5A
	5A	596011525	596013551	TraesCS5A01G403700	Cold acclimation protein	QHd-5A
	5A	596019775	596020655	TraesCS5A01G403800	CASP-like protein	QHd-5A
	5A	596032463	596033164	TraesCS5A01G403900	HTH-type transcriptional regulator	QHd-5A
	5A	596044490	596045029	TraesCS5A01G404000	DUF4228 domain protein	QHd-5A
	5A	596054768	596055470	TraesCS5A01G404100	HTH-type transcriptional regulator	QHd-5A
	5A	596086661	596087363	TraesCS5A01G404200	HTH-type transcriptional regulator	QHd-5A
	5A	596366828	596371037	TraesCS5A01G404300	electron transporter, putative (Protein of unknown function, DUF547)	QHd-5A
	5A	596447489	596450930	TraesCS5A01G404400	transmembrane protein (DUF616)	QHd-5A
	5A	596452139	596453897	TraesCS5A01G404500	30S ribosomal protein S9	QHd-5A
	5A	596462904	596465178	TraesCS5A01G404600	BTB/POZ domain-containing protein	QHd-5A
	5A	596486672	596487232	TraesCS5A01G404700	Calcium-binding protein	QHd-5A
	5A	596521223	596523519	TraesCS5A01G404800	Cytochrome c biogenesis protein	QHd-5A
	5A	596552839	596553306	TraesCS5A01G404900	3-hydroxy-3-methylglutaryl coenzyme A reductase	QHd-5A
	5A	596560149	596561279	TraesCS5A01G405000	Protein PHLOEM PROTEIN 2-LIKE A10	QHd-5A
	5A	596565201	596567266	TraesCS5A01G405100	E3 ubiquitin-protein ligase MARCH6	QHd-5A
	5A	596580437	596581191	TraesCS5A01G405200	Basic-leucine zipper (BZIP) transcription factor family	QHd-5A
	5A	596660427	596664232	TraesCS5A01G405300	RNA-binding protein-like	QHd-5A
	5A	597254201	597257501	TraesCS5A01G405400	AP2-like ethylene-responsive transcription factor	QHd-5A
	5A	597264612	597265701	TraesCS5A01G405500	Endochitinase (Chitinase)	QHd-5A
	5A	597279087	597280070	TraesCS5A01G405600	Chitinase	QHd-5A
	5A	597289477	597292418	TraesCS5A01G405700	Cellulose synthase-like protein	QHd-5A
	5A	597328550	597330293	TraesCS5A01G405800	Myb transcription factor	QHd-5A
	5A	597499163	597505069	TraesCS5A01G405900	Homeobox protein knotted-1-like 1	QHd-5A
	5A	597660375	597663741	TraesCS5A01G406000	Eukaryotic translation initiation factor 3 subunit C	QHd-5A
	7D	56235024	56235673	TraesCS7D01G093800	F-box family protein	QHd-7D
	7D	56235851	56236291	TraesCS7D01G093900	Glucose-6-phosphate isomerase	QHd-7D
	7D	56402440	56403971	TraesCS7D01G094000	GDSL esterase/lipase	QHd-7D
	7D	56514515	56517355	TraesCS7D01G094100	F-box family protein	QHd-7D
	7D	56590268	56592748	TraesCS7D01G094200	F-box family protein	QHd-7D
	7D	56880578	56885795	TraesCS7D01G094300	Polyamine aminopropyltransferase	QHd-7D
	7D	56941435	56948524	TraesCS7D01G094400	protein kinase family protein	QHd-7D
	7D	56954181	56955830	TraesCS7D01G094500	GDSL esterase/lipase family	QHd-7D
	7D	56983013	56984302	TraesCS7D01G094600	F-box protein	QHd-7D
	7D	56986798	56987650	TraesCS7D01G094700	pre-mRNA-splicing factor CWC22-like protein (DUF3245)	QHd-7D
	7D	56989008	56991153	TraesCS7D01G094800	Myosin heavy chain-related-like	QHd-7D
	7D	56998606	56999993	TraesCS7D01G094900	GDSL esterase/lipase	QHd-7D
	7D	57090365	57093830	TraesCS7D01G095000	Acyl-CoA synthetase family protein	QHd-7D
	7D	57099842	57101829	TraesCS7D01G095100	alpha/beta-Hydrolases superfamily protein	QHd-7D
	7D	57539727	57541173	TraesCS7D01G095200	F-box family protein	QHd-7D
	7D	58109629	58111290	TraesCS7D01G095300	Protein FAR1-RELATED SEQUENCE 3	QHd-7D
	7D	58130724	58131337	TraesCS7D01G095400	GRF zinc finger family protein	QHd-7D
	7D	58132416	58133936	TraesCS7D01G095500	Cytochrome P450 family protein	QHd-7D
	7D	58147151	58150245	TraesCS7D01G095600	Protein FAR1-RELATED SEQUENCE 3	QHd-7D
	7D	58152832	58154355	TraesCS7D01G095700	Cytochrome P450 family protein	QHd-7D
	7D	58262124	58264468	TraesCS7D01G095800	Xyloglucan alpha-1,6-xylosyltransferase	QHd-7D
	7D	58480900	58483858	TraesCS7D01G095900	Purple acid phosphatase	QHd-7D
	7D	58486886	58491875	TraesCS7D01G096000	Disease resistance protein RPM1	QHd-7D
	7D	58493012	58494688	TraesCS7D01G096100	Pentatricopeptide repeat-containing protein	QHd-7D
	7D	58495678	58497247	TraesCS7D01G096200	Transmembrane protein, putative	QHd-7D
	7D	58500743	58504449	TraesCS7D01G096300	Nucleosome assembly protein 1-1	QHd-7D
	7D	58620833	58621360	TraesCS7D01G096400	Leucine--tRNA ligase	QHd-7D
	7D	58624192	58625620	TraesCS7D01G096500	NADH dehydrogenase [ubiquinone] 1 alpha subcomplex subunit 2	QHd-7D
	7D	58632697	58637538	TraesCS7D01G096600	Acetyl-coenzyme A carboxylase carboxyl transferase subunit alpha	QHd-7D
	7D	58642189	58644529	TraesCS7D01G096700	Cysteine synthase	QHd-7D
	7D	58738202	58740613	TraesCS7D01G096800	Cysteine synthase	QHd-7D
	7D	58768356	58768971	TraesCS7D01G096900	Histone H3	QHd-7D
	7D	58777018	58785868	TraesCS7D01G097000	Copalyl diphosphate synthase	QHd-7D
	7D	58822388	58823827	TraesCS7D01G097100	Disease resistance protein (NBS-LRR class) family	QHd-7D
	7D	58825302	58826888	TraesCS7D01G097200	Disease resistance protein (NBS-LRR class) family	QHd-7D
	7D	58829423	58830634	TraesCS7D01G097300	Xyloglucan endotransglucosylase/hydrolase	QHd-7D
	7D	58842052	58843312	TraesCS7D01G097400	Xyloglucan endotransglucosylase/hydrolase	QHd-7D
	7D	58855014	58860922	TraesCS7D01G097500	Disease resistance protein (NBS-LRR class) family	QHd-7D
	7D	58863223	58863633	TraesCS7D01G097600	Histone H3	QHd-7D
	7D	58867667	58868442	TraesCS7D01G097700	Pollen-specific protein	QHd-7D
	7D	58868958	58871555	TraesCS7D01G097800	BRISC and BRCA1-A complex member 1	QHd-7D
	7D	58876150	58877302	TraesCS7D01G097900	Transmembrane protein, putative	QHd-7D
	7D	58885251	58886382	TraesCS7D01G098000	Basic blue protein	QHd-7D
	7D	58905067	58908877	TraesCS7D01G098100	Zinc transporter	QHd-7D
	7D	58924925	58925449	TraesCS7D01G098200	Blue copper protein	QHd-7D
	7D	58940680	58941702	TraesCS7D01G098300	Nuclear receptor subfamily 0 group B member 1	QHd-7D
	7D	58992452	58992880	TraesCS7D01G098400	Pyridoxal phosphate (PLP)-dependent transferases superfamily protein	QHd-7D
	7D	59085042	59085901	TraesCS7D01G098500	Polynucleotidyl transferase, ribonuclease H-like superfamily protein	QHd-7D
	7D	59090861	59093932	TraesCS7D01G098600	AT4G29520-like protein	QHd-7D
	7D	59094317	59097387	TraesCS7D01G098700	Exostosin family protein	QHd-7D
	7D	59099117	59101041	TraesCS7D01G098800	pre-mRNA-splicing factor CWC22-like protein (DUF3245)	QHd-7D
	7D	59105546	59107150	TraesCS7D01G098900	HXXXD-type acyl-transferase family protein	QHd-7D
	7D	59110332	59111726	TraesCS7D01G099000	HXXXD-type acyl-transferase family protein	QHd-7D
	7D	59167732	59169928	TraesCS7D01G099100	F-box family protein	QHd-7D
	7D	59413722	59416749	TraesCS7D01G099200	Protein kinase	QHd-7D
	7D	59466942	59470112	TraesCS7D01G099300	Protein kinase	QHd-7D
	7D	59690649	59691757	TraesCS7D01G099400	30S ribosomal protein S3	QHd-7D
	7D	59732298	59738607	TraesCS7D01G099500	Oligopeptide transporter, putative	QHd-7D
	7D	59873342	59873851	TraesCS7D01G099600	Pathogenesis-related protein 1	QHd-7D
	7D	59902336	59902623	TraesCS7D01G099700	TTF-type zinc finger protein with HAT dimerization domain-containing protein	QHd-7D
	7D	59904433	59908637	TraesCS7D01G099800	NBS-LRR-like resistance protein	QHd-7D
	7D	59937858	59939538	TraesCS7D01G099900	Disease resistance protein (TIR-NBS-LRR class) family	QHd-7D
	7D	60020176	60023213	TraesCS7D01G100000	Apyrase	QHd-7D
	7D	60045797	60078134	TraesCS7D01G100100	Polyubiquitin	QHd-7D
	7D	60079445	60088843	TraesCS7D01G100200	Calcium-binding EF-hand	QHd-7D
	7D	60146649	60148082	TraesCS7D01G100300	HXXXD-type acyl-transferase-like protein	QHd-7D
	7D	60279086	60281155	TraesCS7D01G100400	NAC domain-containing protein	QHd-7D
	7D	60283856	60288345	TraesCS7D01G100500	RNA-binding family protein	QHd-7D
	7D	60301411	60302939	TraesCS7D01G100600	Anthocyanin 5-aromatic acyltransferase	QHd-7D
	7D	60412288	60420563	TraesCS7D01G100700	Pleiotropic drug resistance ABC transporter	QHd-7D
	7D	60429653	60439338	TraesCS7D01G100800	DNA repair radA-like protein	QHd-7D
	7D	60457681	60459585	TraesCS7D01G100900	F-box protein family	QHd-7D
	7D	60469132	60472110	TraesCS7D01G101000	Cytochrome P450 family protein, expressed	QHd-7D
	7D	60485755	60487695	TraesCS7D01G101100	F-box protein family	QHd-7D
	7D	60496783	60499838	TraesCS7D01G101200	Cytochrome P450 family protein, expressed	QHd-7D
	7D	60583680	60588084	TraesCS7D01G101300	ATP-dependent 6-phosphofructokinase	QHd-7D
	7D	60591730	60592872	TraesCS7D01G101400	S-locus lectin protein kinase family protein	QHd-7D
	7D	60596211	60602466	TraesCS7D01G101500	Ubiquitin-like modifier-activating enzyme 5	QHd-7D
	7D	60668056	60671670	TraesCS7D01G101600	2,3,4,5-tetrahydropyridine-2,6-dicarboxylate N-acetyltransferase	QHd-7D
	7D	60692469	60696228	TraesCS7D01G101700	Dual specificity protein phosphatase family protein	QHd-7D
	7D	60700027	60701794	TraesCS7D01G101800	Profilin	QHd-7D
	7D	61037099	61038481	TraesCS7D01G101900	3-ketoacyl-CoA synthase	QHd-7D
	7D	61227435	61228928	TraesCS7D01G102000	3-ketoacyl-CoA synthase	QHd-7D
	7D	61235334	61236860	TraesCS7D01G102100	Cytochrome P450 family protein, expressed	QHd-7D
	7D	61759737	61760507	TraesCS7D01G102200	Basic helix loop helix (BHLH) family transcription factor	QHd-7D
	7D	62106312	62107184	TraesCS7D01G102300	3-ketoacyl-CoA synthase	QHd-7D
	7D	62121938	62123485	TraesCS7D01G102400	3-ketoacyl-CoA synthase	QHd-7D
	7D	62155188	62161982	TraesCS7D01G102500	Saccharopine dehydrogenase	QHd-7D
	7D	62169749	62171427	TraesCS7D01G102600	hydroxysteroid dehydrogenase 3	QHd-7D
	7D	62190974	62196877	TraesCS7D01G102700	Fatty acid hydroxylase superfamily protein	QHd-7D
	7D	62259111	62260726	TraesCS7D01G102800	3-ketoacyl-CoA synthase	QHd-7D
	7D	62280083	62281525	TraesCS7D01G102900	3-ketoacyl-CoA synthase	QHd-7D
	7D	62929112	62930761	TraesCS7D01G103000	Dehydrogenase/reductase SDR family member	QHd-7D
	7D	62940310	62942721	TraesCS7D01G103100	Fatty acid hydroxylase superfamily protein	QHd-7D
	7D	63303432	63306571	TraesCS7D01G103200	Rhomboid-like protein	QHd-7D
	7D	63325687	63331344	TraesCS7D01G103300	Zinc finger, B-box	QHd-7D
	7D	63377033	63378385	TraesCS7D01G103400	Serpin-like protein	QHd-7D
	7D	63381267	63382798	TraesCS7D01G103500	Photosynthetic NDH subcomplex B 3	QHd-7D
	7D	63390431	63391096	TraesCS7D01G103600	Retrotransposon protein, putative, unclassified	QHd-7D
	7D	63430722	63435417	TraesCS7D01G103700	Ubiquinone biosynthesis O-methyltransferase	QHd-7D
	7D	63436045	63437114	TraesCS7D01G103800	Transcription elongation factor 1	QHd-7D
	7D	63442457	63444544	TraesCS7D01G103900	Pentatricopeptide repeat-containing protein	QHd-7D
	7D	63447081	63449687	TraesCS7D01G104000	GDSL esterase/lipase	QHd-7D
	7D	63453685	63455784	TraesCS7D01G104100	GDSL esterase/lipase	QHd-7D
	7D	63462157	63463981	TraesCS7D01G104200	F-box family protein	QHd-7D
	7D	63468787	63470350	TraesCS7D01G104300	GDSL esterase/lipase	QHd-7D
	7D	63483798	63485600	TraesCS7D01G104400	epstein-barr nuclear antigen	QHd-7D
	7D	63555249	63564752	TraesCS7D01G104500	WAT1-related protein	QHd-7D
	7D	63601496	63604414	TraesCS7D01G104600	WAT1-related protein	QHd-7D
	7D	63605124	63610105	TraesCS7D01G104700	WAT1-related protein	QHd-7D
	7D	63611408	63611611	TraesCS7D01G104800	Inhibitor protein	QHd-7D
	7D	63639888	63644990	TraesCS7D01G104900	WAT1-related protein	QHd-7D
	7D	63648050	63648253	TraesCS7D01G105000	Inhibitor protein	QHd-7D
	7D	63731053	63735809	TraesCS7D01G105100	Nucleotide/sugar transporter family protein	QHd-7D
	7D	63921643	63923216	TraesCS7D01G105200	S-adenosyl-L-methionine-dependent methyltransferases superfamily protein	QHd-7D
	7D	63929926	63933652	TraesCS7D01G105300	phototropin 1	QHd-7D
	7D	63934174	63934981	TraesCS7D01G105400	Transposon protein, putative, Pong sub-class, expressed	QHd-7D
	7D	63936612	63939081	TraesCS7D01G105500	Proteasome subunit beta type	QHd-7D
	7D	63940572	63943730	TraesCS7D01G105600	Disease resistance protein RPP13	QHd-7D
	7D	63945808	63948820	TraesCS7D01G105700	Alpha/beta-hydrolase superfamily protein	QHd-7D
	7D	63995790	63996338	TraesCS7D01G105800	DNA topoisomerase	QHd-7D
	7D	64007540	64011402	TraesCS7D01G105900	Thiopurine S-methyltransferase, putative	QHd-7D
	7D	64011871	64013981	TraesCS7D01G106000	F-box protein	QHd-7D
	7D	64245436	64248565	TraesCS7D01G106100	NBS-LRR-like resistance protein	QHd-7D
	7D	64265813	64266996	TraesCS7D01G106200	Disease resistance protein (NBS-LRR class) family	QHd-7D
	7D	64267131	64269076	TraesCS7D01G106300	disease resistance family protein / LRR family protein	QHd-7D
	7D	64270976	64277473	TraesCS7D01G106400	Mitogen-activated protein kinase	QHd-7D
	7D	64382363	64384823	TraesCS7D01G106500	AT4g33690/T16L1_180	QHd-7D
	7D	64436960	64446509	TraesCS7D01G106600	Agamous MADS-box transcription factor	QHd-7D
	7D	64457285	64458408	TraesCS7D01G106700	Gag-Pol polyprotein	QHd-7D
	7D	64466574	64468182	TraesCS7D01G106800	F-box protein	QHd-7D
	7D	64472133	64488142	TraesCS7D01G106900	Agamous MADS-box transcription factor	QHd-7D
	7D	64496924	64497294	TraesCS7D01G107000	AGAMOUS-like MADS box transcription factor	QHd-7D
	7D	64514788	64515697	TraesCS7D01G107100	MADS-box transcription factor	QHd-7D
	7D	64527342	64528011	TraesCS7D01G107200	MADS-box transcription factor	QHd-7D
	7D	64666865	64668397	TraesCS7D01G107300	E3 ubiquitin-protein ligase	QHd-7D
	7D	64682005	64682496	TraesCS7D01G107400	Ethylene-responsive transcription factor	QHd-7D
	7D	64683849	64688590	TraesCS7D01G107500	Protein SIP5	QHd-7D
	7D	64696687	64699226	TraesCS7D01G107600	Protein IQ-DOMAIN 1	QHd-7D
	7D	64731406	64734125	TraesCS7D01G107700	Post-GPI attachment to proteins factor 3	QHd-7D
	7D	64735313	64736227	TraesCS7D01G107800	F-box protein	QHd-7D
	7D	64738865	64740274	TraesCS7D01G107900	Acyl transferase	QHd-7D
	7D	64808166	64809600	TraesCS7D01G108000	MYB-related transcription factor	QHd-7D
	7D	64829100	64830547	TraesCS7D01G108100	MYB-related transcription factor	QHd-7D
	7D	64885305	64891262	TraesCS7D01G108200	p-loop containing nucleoside triphosphate hydrolases superfamily protein	QHd-7D
	7D	64893828	64894121	TraesCS7D01G108300	Clavata3/ESR (CLE) gene family member	QHd-7D
	7D	64912390	64912971	TraesCS7D01G108400	CLAVATA3/ESR (CLE)-related protein 1	QHd-7D
	7D	65390363	65390950	TraesCS7D01G108500	Clavata3/ESR (CLE) gene family member	QHd-7D
	7D	65399270	65399986	TraesCS7D01G108600	GDSL esterase/lipase	QHd-7D
	7D	65437325	65438329	TraesCS7D01G108700	Short-chain dehydrogenase/reductase	QHd-7D
	7D	65447910	65448806	TraesCS7D01G108800	Acidic endochitinase	QHd-7D
	7D	65599661	65601194	TraesCS7D01G108900	GDSL esterase/lipase	QHd-7D
	7D	65626594	65626842	TraesCS7D01G109000	Short-chain dehydrogenase/reductase family protein	QHd-7D
	7D	65731169	65732308	TraesCS7D01G109100	GDSL esterase/lipase	QHd-7D
	7D	65750064	65751909	TraesCS7D01G109200	GDSL esterase/lipase	QHd-7D
	7D	65761945	65762256	TraesCS7D01G109300	Transcription elongation factor 1	QHd-7D
	7D	65902172	65903121	TraesCS7D01G109400	actin cross-linking protein (DUF569)	QHd-7D
	7D	65937220	65940310	TraesCS7D01G109500	actin cross-linking protein (DUF569)	QHd-7D
	7D	108262487	108264485	TraesCS7D01G159000	Sentrin-specific protease	QHd-7D
	7D	108290392	108293520	TraesCS7D01G159100	Chorismate synthase	QHd-7D
	7D	108299416	108300062	TraesCS7D01G159200	Sentrin-specific protease	QHd-7D
	7D	108412537	108412947	TraesCS7D01G159300	Histone H3	QHd-7D
	7D	108618857	108619882	TraesCS7D01G159400	Inositol-tetrakisphosphate 1-kinase	QHd-7D
	7D	109006448	109008067	TraesCS7D01G159500	indole-3-acetic acid inducible 20	QHd-7D
	7D	109143532	109144014	TraesCS7D01G159600	F-box protein	QHd-7D
	7D	109144117	109144773	TraesCS7D01G159700	F-box protein	QHd-7D
	7D	109171105	109175167	TraesCS7D01G159800	Sucrose synthase	QHd-7D
	7D	109304883	109314613	TraesCS7D01G159900	Phosphoinositide phosphatase family protein	QHd-7D
	7D	110096809	110097422	TraesCS7D01G160000	Auxin responsive SAUR protein	QHd-7D
	7D	110285558	110286812	TraesCS7D01G160100	2-oxoglutarate (2OG) and Fe(II)-dependent oxygenase superfamily protein	QHd-7D
	7D	110566310	110567317	TraesCS7D01G160200	Alpha-amylase 2	QHd-7D
	7D	110579301	110582791	TraesCS7D01G160300	Stromal cell-derived factor 2	QHd-7D
	7D	110791773	110793394	TraesCS7D01G160400	Chaperone protein dnaJ	QHd-7D
	7D	110881595	110884496	TraesCS7D01G160500	transmembrane protein	QHd-7D
	7D	110890678	110892307	TraesCS7D01G160600	Bidirectional sugar transporter SWEET	QHd-7D
	7D	111047664	111049672	TraesCS7D01G160700	Nucleolar GTP-binding protein 1	QHd-7D
	7D	111050938	111056505	TraesCS7D01G160800	2Fe-2S ferredoxin	QHd-7D
	7D	111058488	111059409	TraesCS7D01G160900	Thymidylate synthase	QHd-7D
	7D	111064176	111066894	TraesCS7D01G161000	Peroxiredoxin	QHd-7D
	7D	111082901	111085341	TraesCS7D01G161100	Lectin receptor kinase	QHd-7D
	7D	111114489	111115155	TraesCS7D01G161200	Pathogenesis-related protein 1	QHd-7D
	7D	111409361	111409711	TraesCS7D01G161300	Pentatricopeptide repeat-containing protein	QHd-7D
	7D	111476792	111482009	TraesCS7D01G161400	GPI-anchored adhesin-like protein	QHd-7D
	7D	111616275	111619987	TraesCS7D01G161500	3-oxoacyl-[acyl-carrier-protein] synthase	QHd-7D
	7D	111727670	111728257	TraesCS7D01G161600	Transducin/WD40 repeat-like superfamily protein	QHd-7D
	7D	111745355	111746233	TraesCS7D01G161700	Thioredoxin superfamily protein	QHd-7D
	7D	111746648	111747274	TraesCS7D01G161800	Zinc-finger protein	QHd-7D
	7D	112046247	112052092	TraesCS7D01G161900	Auxin response factor	QHd-7D
	7D	112056559	112057790	TraesCS7D01G162000	BTB/POZ and MATH domain-containing protein 2	QHd-7D
	7D	112117089	112132696	TraesCS7D01G162100	Apyrase	QHd-7D
	7D	112189573	112190985	TraesCS7D01G162200	Chloride channel protein	QHd-7D
	7D	112322541	112324181	TraesCS7D01G162300	10 kDa chaperonin	QHd-7D
	7D	112426046	112428323	TraesCS7D01G162400	RmlC-like jelly roll fold	QHd-7D
	7D	112428598	112431114	TraesCS7D01G162500	Tail-anchored protein insertion receptor WRB	QHd-7D
	7D	112432863	112433666	TraesCS7D01G162600	Plant cadmium resistance 2	QHd-7D
	7D	112758776	112760818	TraesCS7D01G162700	Receptor-like kinase, putative	QHd-7D
	7D	112789874	112795791	TraesCS7D01G162800	Pentatricopeptide repeat-containing protein	QHd-7D
	7D	112836101	112838596	TraesCS7D01G162900	Pentatricopeptide repeat-containing protein, putative	QHd-7D
	7D	112849627	112864887	TraesCS7D01G163000	F-box protein	QHd-7D
	7D	112946495	112948337	TraesCS7D01G163100	Aldose 1-epimerase	QHd-7D
	7D	112949142	112949699	TraesCS7D01G163200	Aldose 1-epimerase	QHd-7D
	7D	112952102	112952320	TraesCS7D01G163300	Aldose 1-epimerase	QHd-7D
	7D	113117568	113119015	TraesCS7D01G163400	F-box protein	QHd-7D
	7D	113131596	113156507	TraesCS7D01G163500	Aldose 1-epimerase	QHd-7D
	7D	113220742	113223701	TraesCS7D01G163600	Smr domain containing protein	QHd-7D
	7D	113274584	113276770	TraesCS7D01G163700	DNA topoisomerase 4 subunit A	QHd-7D
	7D	113348017	113348400	TraesCS7D01G163800	DUF1677 family protein	QHd-7D
	7D	113425971	113426734	TraesCS7D01G163900	Phosphopantothenoylcysteine decarboxylase	QHd-7D
	7D	113439876	113440214	TraesCS7D01G164000	phospholipase D beta 2	QHd-7D
	7D	113441356	113445415	TraesCS7D01G164100	G-protein coupled receptor 1	QHd-7D
	7D	113446360	113448164	TraesCS7D01G164200	Pectin lyase-like superfamily protein	QHd-7D
	7D	113583075	113584506	TraesCS7D01G164300	GDSL esterase/lipase	QHd-7D
	7D	113586577	113589707	TraesCS7D01G164400	T-complex protein 1 subunit delta	QHd-7D
	7D	113714794	113715345	TraesCS7D01G164500	Pathogenesis-related protein 1	QHd-7D
	7D	113718902	113719347	TraesCS7D01G164600	Pathogenesis-related protein 1	QHd-7D
	7D	113721208	113721923	TraesCS7D01G164700	Pathogenesis-related protein 1	QHd-7D
	7D	113991801	113992348	TraesCS7D01G164800	DNA topoisomerase	QHd-7D
	7D	114149032	114150645	TraesCS7D01G164900	Aryl hydrocarbon receptor	QHd-7D
	7D	114468753	114470711	TraesCS7D01G165000	casein kinase I-like 3	QHd-7D
	7D	114817791	114819620	TraesCS7D01G165100	BTB/POZ domain-containing protein	QHd-7D
	7D	114822689	114823375	TraesCS7D01G165200	F-box family protein	QHd-7D
	7D	115047816	115049985	TraesCS7D01G165300	Kinase family protein	QHd-7D
	7D	115056147	115057276	TraesCS7D01G165400	Retrotransposon polyprotein	QHd-7D
	7D	115088766	115095490	TraesCS7D01G165500	FRIGIDA interacting protein 1	QHd-7D
	7D	115095696	115099750	TraesCS7D01G165600	Adenylate kinase	QHd-7D
	7D	115164130	115164540	TraesCS7D01G165700	Polynucleotidyl transferase, ribonuclease H-like superfamily protein	QHd-7D
	7D	115418279	115422828	TraesCS7D01G165800	Chalcone--flavonone isomerase	QHd-7D
	7D	115823132	115825488	TraesCS7D01G165900	MTD1	QHd-7D
	7D	116433157	116436217	TraesCS7D01G166000	MTD1	QHd-7D
	7D	116470622	116477479	TraesCS7D01G166100	Receptor protein kinase	QHd-7D
	7D	116829979	116832963	TraesCS7D01G166200	Receptor-like protein kinase, putative,expressed	QHd-7D
	7D	116883391	116890785	TraesCS7D01G166300	aminoalcoholphosphotransferase 1	QHd-7D
	7D	117132773	117133959	TraesCS7D01G166400	Growth-regulating factor	QHd-7D
	7D	117242813	117245677	TraesCS7D01G166500	Myb transcription factor	QHd-7D
	7D	117270109	117270318	TraesCS7D01G166600	Chymotrypsin inhibitor	QHd-7D
	7D	117463162	117465285	TraesCS7D01G166700	Lectin receptor kinase	QHd-7D
	7D	117472084	117472290	TraesCS7D01G166800	Chymotrypsin inhibitor	QHd-7D
	7D	117523144	117523365	TraesCS7D01G166900	Inhibitor protein	QHd-7D
	7D	117524572	117527554	TraesCS7D01G167000	Mechanosensitive ion channel family protein	QHd-7D
	7D	117605141	117605673	TraesCS7D01G167100	SEC8 exocyst complex component specific domain protein	QHd-7D
	7D	117678121	117679778	TraesCS7D01G167200	Mitochondrial outer membrane protein porin	QHd-7D
	7D	117748893	117750679	TraesCS7D01G167300	Nitrilase/cyanide hydratase and apolipoprotein N-acyltransferase family protein	QHd-7D
	7D	117754684	117762718	TraesCS7D01G167400	Hydroxyproline-rich glycoprotein-like	QHd-7D
	7D	117773720	117776911	TraesCS7D01G167500	Transmembrane protein, putative	QHd-7D

## Sheet: GH
Supplementary File S1. List of candidate genes identified within QTL regions for Growth habit (GH) trait
Chromosome	Start	End	Gene ID	Function	QTL
1B	425349665	425351071	TraesCS1B01G237900	F-box family protein	QGh-1B.2
1B	426071589	426072953	TraesCS1B01G238000	Ran-binding protein 1 domain-containing	QGh-1B.2
1B	426071999	426072688	TraesCS1B01G238100	Intersectin-1	QGh-1B.2
1B	426443244	426451284	TraesCS1B01G238200	AMP deaminase	QGh-1B.2
1B	426453962	426479034	TraesCS1B01G238300	Anaphase-promoting complex subunit 1	QGh-1B.2
1B	426497630	426502593	TraesCS1B01G238400	Receptor protein kinase-like	QGh-1B.2
1B	426497810	426498025	TraesCS1B01G238500	transcription regulatory protein SNF2	QGh-1B.2
1B	426683148	426686906	TraesCS1B01G238600	Trichome birefringence-like protein	QGh-1B.2
1B	426848631	426855322	TraesCS1B01G238700	Protein FAM91A1	QGh-1B.2
1B	426905126	426905716	TraesCS1B01G238800	Cysteine protease	QGh-1B.2
1B	427208298	427211040	TraesCS1B01G238900	RING/FYVE/PHD zinc finger superfamily protein	QGh-1B.2
1B	427213857	427215869	TraesCS1B01G239000	Pentatricopeptide repeat-containing protein	QGh-1B.2
1B	427496290	427496838	TraesCS1B01G239100	Formate-dependent phosphoribosylglycinamide formyltransferase	QGh-1B.2
1B	427523128	427523444	TraesCS1B01G239200	Metallothionein-like protein	QGh-1B.2
1B	427543191	427543505	TraesCS1B01G239300	Metallothionein-like protein	QGh-1B.2
1B	427596468	427597753	TraesCS1B01G239400	Metallothionein-like protein	QGh-1B.2
1B	427648863	427649234	TraesCS1B01G239500	DNA-directed RNA polymerase subunit beta	QGh-1B.2
1B	427651091	427651323	TraesCS1B01G239600	ATP synthase subunit c, chloroplastic	QGh-1B.2
1B	427651987	427652148	TraesCS1B01G239700	NADH-ubiquinone oxidoreductase (Complex I), chain 5 carboxy-terminal protein	QGh-1B.2
1B	427774150	427774445	TraesCS1B01G239800	Metallothionein-like protein	QGh-1B.2
1B	427776745	427778013	TraesCS1B01G239900	Metallothionein-like protein	QGh-1B.2
1B	427779377	427780494	TraesCS1B01G240000	60S ribosomal protein L29	QGh-1B.2
1B	427971348	427973275	TraesCS1B01G240100	Flavin containing amine oxidoreductase family	QGh-1B.2
1B	428062740	428065768	TraesCS1B01G240200	Pentatricopeptide repeat-containing protein	QGh-1B.2
1B	428066920	428067729	TraesCS1B01G240300	Glycine-rich protein	QGh-1B.2
1B	428069365	428073235	TraesCS1B01G240400	Mitochondrial carrier protein, putative	QGh-1B.2
1B	428111244	428116227	TraesCS1B01G240500	Werner syndrome-like exonuclease	QGh-1B.2
1B	428536037	428536498	TraesCS1B01G240600	DUF3511 domain protein	QGh-1B.2
1B	428606816	428608515	TraesCS1B01G240700	Trichome birefringence-like protein	QGh-1B.2
1B	428616071	428616446	TraesCS1B01G240800	EMBRYO SURROUNDING FACTOR 1.1	QGh-1B.2
1B	428623408	428629007	TraesCS1B01G240900	CAAX prenyl protease 2	QGh-1B.2
1B	428637100	428637753	TraesCS1B01G241000	Polynucleotidyl transferase, ribonuclease H-like superfamily protein	QGh-1B.2
1B	428721983	428726525	TraesCS1B01G241100	Acyltransferase, putative	QGh-1B.2
1B	428801718	428802403	TraesCS1B01G241200	Ubiquitin	QGh-1B.2
1B	428809327	428813264	TraesCS1B01G241300	Dehydration-induced 19-like protein	QGh-1B.2
1B	429002180	429004858	TraesCS1B01G241400	Receptor-like kinase	QGh-1B.2
1B	429212061	429212558	TraesCS1B01G241500	Flagellar biosynthesis protein flhA	QGh-1B.2
1B	429279829	429282838	TraesCS1B01G241600	F-box family protein	QGh-1B.2
1B	429282997	429283681	TraesCS1B01G241700	F-box domain containing protein, expressed	QGh-1B.2
1B	429313908	429314409	TraesCS1B01G241800	Glycosyltransferase	QGh-1B.2
1B	429584235	429614500	TraesCS1B01G241900	Serine/threonine-protein kinase	QGh-1B.2
1B	429699951	429703964	TraesCS1B01G242000	DNA primase	QGh-1B.2
1B	429759867	429765110	TraesCS1B01G242100	Replicase polyprotein 1a	QGh-1B.2
1B	429765385	429768064	TraesCS1B01G242200	Phosphatase 2C family protein	QGh-1B.2
1B	429899328	429901930	TraesCS1B01G242300	Phosphatase 2C family protein	QGh-1B.2
1B	429976482	429978909	TraesCS1B01G242400	Phosphatase 2C family protein	QGh-1B.2
1B	430156458	430170701	TraesCS1B01G242500	Phospholipase D	QGh-1B.2
1B	430346798	430347753	TraesCS1B01G242600	Adenylosuccinate synthetase	QGh-1B.2
1B	430617112	430618336	TraesCS1B01G242700	RING/U-box superfamily protein	QGh-1B.2
1B	431032995	431033558	TraesCS1B01G242800	RING/U-box superfamily protein	QGh-1B.2
1B	431197765	431198397	TraesCS1B01G242900	Pectinesterase inhibitor	QGh-1B.2
1B	431403583	431407777	TraesCS1B01G243000	Pectinesterase	QGh-1B.2
1B	431444388	431449019	TraesCS1B01G243100	WRKY transcription factor, putative	QGh-1B.2
1B	432116718	432117475	TraesCS1B01G243200	Ethylene-responsive transcription factor	QGh-1B.2
1B	432323696	432330346	TraesCS1B01G243300	Fatty acid oxidation complex subunit alpha	QGh-1B.2
1B	432376657	432377160	TraesCS1B01G243400	DUF538 family protein (Protein of unknown function, DUF538)	QGh-1B.2
1B	432378673	432379365	TraesCS1B01G243500	Late embryogenesis abundant (LEA) hydroxyproline-rich glycoprotein family member	QGh-1B.2
1B	432560008	432560355	TraesCS1B01G243600	Late embryogenesis abundant protein	QGh-1B.2
1B	432816152	432820964	TraesCS1B01G243700	Alpha/beta-Hydrolases superfamily protein	QGh-1B.2
1B	432821423	432824828	TraesCS1B01G243800	UDP-glucuronate decarboxylase protein 1	QGh-1B.2
1B	433103799	433111839	TraesCS1B01G243900	Transducin/WD40 repeat-like superfamily protein	QGh-1B.2
1B	433173337	433176575	TraesCS1B01G244000	Mitochondrial zinc maintenance protein 1, mitochondrial	QGh-1B.2
1B	433430383	433432538	TraesCS1B01G244100	Chaperone protein dnaJ, putative	QGh-1B.2
1B	433433931	433438916	TraesCS1B01G244200	splicing factor-like protein	QGh-1B.2
1B	433597905	433599333	TraesCS1B01G244300	Phytochrome A-associated F-box protein	QGh-1B.2
1B	433601168	433606998	TraesCS1B01G244400	Very-long-chain 3-oxoacyl-CoA reductase	QGh-1B.2
1B	433636790	433640856	TraesCS1B01G244500	Elongation factor 4	QGh-1B.2
1B	433641381	433641918	TraesCS1B01G244600	Receptor-like kinase	QGh-1B.2
1B	434085585	434089341	TraesCS1B01G244700	Elongation factor 4	QGh-1B.2
1B	434185617	434189537	TraesCS1B01G244800	Beta-glucosidase, putative	QGh-1B.2
1B	434335395	434335853	TraesCS1B01G244900	Histone H2B	QGh-1B.2
1B	434408975	434409836	TraesCS1B01G245000	Histone H3	QGh-1B.2
1B	434413628	434416916	TraesCS1B01G245100	Nucleolar 16	QGh-1B.2
1B	434422783	434423193	TraesCS1B01G245200	Histone H3	QGh-1B.2
1B	434429285	434429743	TraesCS1B01G245300	Histone H2B	QGh-1B.2
1B	434564095	434567066	TraesCS1B01G245400	Thiamin pyrophosphokinase 1	QGh-1B.2
1B	434644472	434645233	TraesCS1B01G245500	Late embryogenesis abundant (LEA) hydroxyproline-rich glycoprotein family	QGh-1B.2
1B	434659735	434662023	TraesCS1B01G245600	GrpE protein homolog	QGh-1B.2
1B	434835384	434835860	TraesCS1B01G245700	NRR repressor homolog 1	QGh-1B.2
1B	435042705	435043555	TraesCS1B01G245800	NRR repressor homolog 1	QGh-1B.2
1B	461241482	461244088	TraesCS1B01G262400	NBS-LRR disease resistance protein	QGh-1B.2
1B	461295492	461297600	TraesCS1B01G262500	transmembrane protein, putative (DUF594)	QGh-1B.2
1B	461298711	461312212	TraesCS1B01G262600	Cation-transporting ATPase	QGh-1B.2
1B	461426817	461427368	TraesCS1B01G262700	Ribosomal protein S4	QGh-1B.2
1B	461438825	461439079	TraesCS1B01G262800	30S ribosomal protein S31, mitochondrial	QGh-1B.2
1B	461440044	461440508	TraesCS1B01G262900	NADH-quinone oxidoreductase subunit D	QGh-1B.2
1B	462792412	462795994	TraesCS1B01G263000	B-cell receptor-associated 31-like	QGh-1B.2
1B	462798550	462799857	TraesCS1B01G263100	Basic 7S globulin	QGh-1B.2
1B	462803913	462805091	TraesCS1B01G263200	Mitochondrial transcription termination factor family protein	QGh-1B.2
1B	462982966	462984141	TraesCS1B01G263300	Mitochondrial transcription termination factor family protein	QGh-1B.2
1B	463526116	463531678	TraesCS1B01G263400	Transducin/WD-like repeat-protein	QGh-1B.2
1B	463831759	463832943	TraesCS1B01G263500	Leucine-rich repeat receptor-like kinase	QGh-1B.2
1B	464129217	464136227	TraesCS1B01G263600	Pyrimidine-specific ribonucleoside hydrolase	QGh-1B.2
1B	464146962	464151055	TraesCS1B01G263700	Pyrimidine-specific ribonucleoside hydrolase	QGh-1B.2
1B	464477395	464481018	TraesCS1B01G263800	Pyrimidine-specific ribonucleoside hydrolase	QGh-1B.2
1B	464481470	464484006	TraesCS1B01G263900	PH-response transcription factor pacC/RIM101 isoform 2	QGh-1B.2
1B	464710704	464716477	TraesCS1B01G264000	Breast carcinoma-amplified sequence 3	QGh-1B.2
1B	464915568	464916599	TraesCS1B01G264100	MEI2-like 2 protein	QGh-1B.2
1B	465097045	465099437	TraesCS1B01G264200	Cytochrome P450 family protein	QGh-1B.2
1B	465239513	465241947	TraesCS1B01G264300	Cytochrome P450 family protein	QGh-1B.2
1B	465243281	465246190	TraesCS1B01G264400	Cytochrome P450 family protein	QGh-1B.2
1B	465365114	465365464	TraesCS1B01G264500	Leucine-rich repeat protein kinase family protein	QGh-1B.2
1B	465378981	465386062	TraesCS1B01G264600	Pyrophosphate-energized vacuolar membrane proton pump	QGh-1B.2
1B	465387895	465389360	TraesCS1B01G264700	transmembrane protein, putative (DUF247)	QGh-1B.2
1B	465585984	465587634	TraesCS1B01G264800	Carboxy-S-adenosyl-L-methionine synthase	QGh-1B.2
1B	465684152	465701036	TraesCS1B01G264900	Pyruvate, phosphate dikinase	QGh-1B.2
1B	465934543	465936721	TraesCS1B01G265000	Methyl-CpG-binding domain-containing family protein	QGh-1B.2
1B	465964573	465966435	TraesCS1B01G265100	L-gulonolactone oxidase	QGh-1B.2
1B	465977184	465979103	TraesCS1B01G265200	Methyl-CpG-binding domain-containing family protein	QGh-1B.2
1B	466072068	466073436	TraesCS1B01G265300	Resistance to phytophthora 1 protein	QGh-1B.2
1B	466075541	466076703	TraesCS1B01G265400	MYB-related transcription factor	QGh-1B.2
1B	466087169	466088542	TraesCS1B01G265500	Cox19-like CHCH family protein	QGh-1B.2
1B	466089492	466091977	TraesCS1B01G265600	Peptide methionine sulfoxide reductase msrB	QGh-1B.2
1B	466093077	466094378	TraesCS1B01G265700	Mitochondrial transcription termination factor family protein	QGh-1B.2
1B	466287045	466288753	TraesCS1B01G265800	L-gulonolactone oxidase	QGh-1B.2
1B	466936456	466938147	TraesCS1B01G265900	Gibberellin receptor GID1a	QGh-1B.2
1B	467205383	467206894	TraesCS1B01G266000	Pentatricopeptide repeat-containing protein	QGh-1B.2
1B	467541119	467553705	TraesCS1B01G266100	Squamosa promoter-binding-like protein	QGh-1B.2
1B	467930888	467934105	TraesCS1B01G266200	Lipase	QGh-1B.2
1B	468257614	468258486	TraesCS1B01G266300	RING/U-box superfamily protein, putative	QGh-1B.2
1B	468502657	468505845	TraesCS1B01G266400	GMP synthase [glutamine-hydrolyzing]	QGh-1B.2
1B	468509870	468513584	TraesCS1B01G266500	1-deoxy-D-xylulose-5-phosphate synthase	QGh-1B.2
1B	469159793	469161676	TraesCS1B01G266600	Ubiquitin-associated domain-containing family protein	QGh-1B.2
1B	469537083	469538212	TraesCS1B01G266700	wall-associated receptor kinase-like protein	QGh-1B.2
1B	469603568	469615449	TraesCS1B01G266800	Pyrimidine-specific ribonucleoside hydrolase	QGh-1B.2
1B	469969406	469971061	TraesCS1B01G266900	RAN GTPase activating protein 2	QGh-1B.2
1B	469972700	469978565	TraesCS1B01G267000	ELKS/Rab6-interacting/CAST family protein	QGh-1B.2
1B	469999416	470002766	TraesCS1B01G267100	Cysteine proteinase inhibitor	QGh-1B.2
1B	470295315	470300668	TraesCS1B01G267200	Microtubule associated family protein	QGh-1B.2
1B	470306597	470308086	TraesCS1B01G267300	WAT1-related protein	QGh-1B.2
1B	470418858	470419295	TraesCS1B01G267400	Translation initiation factor IF-2	QGh-1B.2
1B	470548096	470549289	TraesCS1B01G267500	Pentatricopeptide repeat-containing protein	QGh-1B.2
1B	520812854	520815642	TraesCS1B01G300100	Basic helix-loop-helix transcription factor	QGh-1B.1
1B	520843139	520843687	TraesCS1B01G300200	DNA topoisomerase	QGh-1B.1
1B	520894586	520895684	TraesCS1B01G300300	Zinc finger protein CONSTANS	QGh-1B.1
1B	520897963	520900571	TraesCS1B01G300400	Kinase interacting (KIP1-like) family protein	QGh-1B.1
1B	520926064	520929159	TraesCS1B01G300500	Aminotransferase-related family protein	QGh-1B.1
1B	520999089	521002191	TraesCS1B01G300600	Aminotransferase-related family protein	QGh-1B.1
1B	521218991	521225287	TraesCS1B01G300700	Protein HEG homolog 1	QGh-1B.1
1B	521352439	521352750	TraesCS1B01G300800	Histone H4	QGh-1B.1
1B	521740820	521741131	TraesCS1B01G300900	Histone H4	QGh-1B.1
1B	521766877	521768437	TraesCS1B01G301000	Histone H4	QGh-1B.1
1B	521860932	521861435	TraesCS1B01G301100	Histone H4	QGh-1B.1
1B	521863207	521864509	TraesCS1B01G301200	Peptide methionine sulfoxide reductase msrB	QGh-1B.1
1B	522006365	522007006	TraesCS1B01G301300	Pre-mrna splicing factor	QGh-1B.1
1B	522007438	522009651	TraesCS1B01G301400	CTD small phosphatase-like protein	QGh-1B.1
1B	522010451	522015841	TraesCS1B01G301500	Kinase family protein	QGh-1B.1
1B	522056049	522061320	TraesCS1B01G301600	Calcium-dependent protein kinase	QGh-1B.1
1B	522356657	522362085	TraesCS1B01G301700	SelT-like protein	QGh-1B.1
1B	522362806	522365901	TraesCS1B01G301800	lipid phosphate phosphatase 3	QGh-1B.1
1B	522739592	522742570	TraesCS1B01G301900	DNA replication and repair protein RecF	QGh-1B.1
1B	522743321	522744850	TraesCS1B01G302000	Cytochrome P450 family protein	QGh-1B.1
1B	522754032	522756460	TraesCS1B01G302100	Zinc finger CCCH domain-containing protein 4	QGh-1B.1
1B	522837884	522841087	TraesCS1B01G302200	DNA replication and repair protein RecF	QGh-1B.1
1B	523008525	523011090	TraesCS1B01G302300	F-box family protein	QGh-1B.1
1B	523042010	523042694	TraesCS1B01G302400	Holo-[acyl-carrier-protein] synthase	QGh-1B.1
1B	523137758	523144872	TraesCS1B01G302500	Acetyl-coenzyme A carboxylase carboxyl transferase subunit beta	QGh-1B.1
1B	523148322	523150889	TraesCS1B01G302600	F-box family protein	QGh-1B.1
1B	523207998	523210285	TraesCS1B01G302700	Transcriptional regulator MraZ	QGh-1B.1
1B	523214425	523215501	TraesCS1B01G302800	PP2A regulatory subunit TAP46	QGh-1B.1
1B	523230243	523231968	TraesCS1B01G302900	Zinc finger CCCH domain-containing protein 4	QGh-1B.1
1B	523333823	523336580	TraesCS1B01G303000	Receptor kinase-like protein	QGh-1B.1
1B	523337968	523340571	TraesCS1B01G303100	Transcriptional regulator MraZ	QGh-1B.1
1B	524153737	524154864	TraesCS1B01G303200	PP2A regulatory subunit TAP46	QGh-1B.1
1B	524160876	524162003	TraesCS1B01G303300	Disease resistance protein (TIR-NBS-LRR class) family	QGh-1B.1
1B	524408542	524408874	TraesCS1B01G303400	DNA ligase	QGh-1B.1
1B	525126274	525126651	TraesCS1B01G303500	Early nodulin-like protein 1	QGh-1B.1
1B	525833091	525838898	TraesCS1B01G303600	F-box family protein	QGh-1B.1
1B	525894220	525897716	TraesCS1B01G303700	D-amino acid dehydrogenase	QGh-1B.1
1B	526162138	526164116	TraesCS1B01G303800	Zinc finger CCCH domain-containing protein 4	QGh-1B.1
1B	526190689	526193058	TraesCS1B01G303900	Multidrug resistance outer membrane protein MdtP	QGh-1B.1
1B	526260986	526261798	TraesCS1B01G304000	F-box family protein	QGh-1B.1
1B	526347985	526348892	TraesCS1B01G304100	poly(A) polymerase 2	QGh-1B.1
1B	526377963	526379949	TraesCS1B01G304200	Glutathione-regulated potassium-efflux system protein KefC	QGh-1B.1
1B	526428369	526429768	TraesCS1B01G304300	F-box family protein	QGh-1B.1
1B	526431567	526432789	TraesCS1B01G304400	GDSL esterase/lipase	QGh-1B.1
1B	526557306	526564824	TraesCS1B01G304500	UDP-glucose pyrophosphorylase	QGh-1B.1
1B	526568699	526569490	TraesCS1B01G304600	ABC-2 and Plant PDR ABC-type transporter family protein	QGh-1B.1
1B	527288314	527288625	TraesCS1B01G304700	Histone H4	QGh-1B.1
1B	527370862	527371626	TraesCS1B01G304800	Phosphatidylethanolamine-binding protein	QGh-1B.1
1B	527647112	527648137	TraesCS1B01G304900	RING/U-box superfamily protein	QGh-1B.1
1B	527832692	527836372	TraesCS1B01G305000	Sorting and assembly machinery component 50 like	QGh-1B.1
1B	527845367	527847101	TraesCS1B01G305100	DUF688 family protein	QGh-1B.1
1B	527847266	527851376	TraesCS1B01G305200	Receptor protein kinase, putative	QGh-1B.1
1B	527877957	527880706	TraesCS1B01G305300	F-box family protein	QGh-1B.1
1B	528357458	528360996	TraesCS1B01G305400	F-box family protein	QGh-1B.1
1B	528390010	528391887	TraesCS1B01G305500	Retrotransposon protein, putative, LINE subclass	QGh-1B.1
1B	528397124	528398093	TraesCS1B01G305600	Glutaredoxin-like	QGh-1B.1
1B	529208148	529212114	TraesCS1B01G305700	CsAtPR5	QGh-1B.1
1B	529288091	529288807	TraesCS1B01G305800	LIGHT-DEPENDENT SHORT HYPOCOTYLS-like protein (DUF640)	QGh-1B.1
1B	529392336	529397029	TraesCS1B01G305900	S-adenosyl-L-methionine-dependent methyltransferases superfamily protein	QGh-1B.1
1B	529439467	529440327	TraesCS1B01G306000	cDNA clone:J013058P10, full insert sequence	QGh-1B.1
2D	15920661	15921755	TraesCS2D01G043800	UPF0496 protein	QGh-2D.2
2D	15926133	15926985	TraesCS2D01G043900	CASP-like protein	QGh-2D.2
2D	15933685	15937186	TraesCS2D01G044000	NRT1/PTR family protein 2.2	QGh-2D.2
2D	15966474	15967307	TraesCS2D01G044100	Glutathione S-transferase	QGh-2D.2
2D	15989772	15991928	TraesCS2D01G044200	NRT1/PTR family protein 2.2	QGh-2D.2
2D	16015681	16017789	TraesCS2D01G044300	Cytochrome P450	QGh-2D.2
2D	16057041	16058613	TraesCS2D01G044400	GDSL esterase/lipase	QGh-2D.2
2D	16065869	16066415	TraesCS2D01G044500	DNA topoisomerase	QGh-2D.2
2D	16124647	16130510	TraesCS2D01G044600	Cytochrome P450	QGh-2D.2
2D	16232538	16238153	TraesCS2D01G044700	Cytochrome P450	QGh-2D.2
2D	16344385	16345554	TraesCS2D01G044800	Disease resistance protein (NBS-LRR class) family	QGh-2D.2
2D	16355217	16357364	TraesCS2D01G044900	NBS-LRR disease resistance protein, putative, expressed	QGh-2D.2
2D	16359774	16360445	TraesCS2D01G045000	Glutamate receptor 3.6	QGh-2D.2
2D	16486691	16487734	TraesCS2D01G045100	Xyloglucan endotransglucosylase/hydrolase	QGh-2D.2
2D	16490054	16491766	TraesCS2D01G045200	Gag polyprotein	QGh-2D.2
2D	16491898	16492911	TraesCS2D01G045300	Sulfotransferase	QGh-2D.2
2D	16492957	16493970	TraesCS2D01G045400	NBS-LRR disease resistance protein	QGh-2D.2
2D	16494471	16495169	TraesCS2D01G045500	NBS-LRR class disease resistance protein	QGh-2D.2
2D	16588606	16590482	TraesCS2D01G045600	Phosphate transporter	QGh-2D.2
2D	16658676	16660359	TraesCS2D01G045700	Phosphate transporter	QGh-2D.2
2D	16727780	16729200	TraesCS2D01G045800	F-box domain protein	QGh-2D.2
2D	16762900	16765259	TraesCS2D01G045900	Receptor-like protein kinase	QGh-2D.2
2D	16791001	16791343	TraesCS2D01G046000	ATP-dependent RNA helicase DBP1	QGh-2D.2
2D	16884715	16886399	TraesCS2D01G046100	F-box domain protein	QGh-2D.2
2D	16908634	16910931	TraesCS2D01G046200	Glycosyltransferase	QGh-2D.2
2D	16959195	16961787	TraesCS2D01G046300	F-box domain protein	QGh-2D.2
2D	16982299	16983639	TraesCS2D01G046400	F-box domain protein	QGh-2D.2
2D	17010880	17013413	TraesCS2D01G046500	Receptor-like protein kinase	QGh-2D.2
2D	17024896	17025228	TraesCS2D01G046600	Flowering-promoting factor 1-like protein 1	QGh-2D.2
2D	17089209	17089807	TraesCS2D01G046700	DNA topoisomerase	QGh-2D.2
2D	17169616	17170271	TraesCS2D01G046800	Chromosomal replication initiator protein DnaA	QGh-2D.2
2D	17184186	17184826	TraesCS2D01G046900	4-hydroxybenzoate octaprenyltransferase	QGh-2D.2
2D	17236946	17237191	TraesCS2D01G047000	embryo defective 2410	QGh-2D.2
2D	17310691	17310930	TraesCS2D01G047100	Serinc-domain containing serine and sphingolipid biosynthesis protein	QGh-2D.2
2D	17312913	17313176	TraesCS2D01G047200	Rab GTPase-activating protein 1	QGh-2D.2
2D	17346492	17347635	TraesCS2D01G047300	4-hydroxybenzoate octaprenyltransferase	QGh-2D.2
2D	17355799	17356853	TraesCS2D01G047400	4-hydroxybenzoate octaprenyltransferase	QGh-2D.2
2D	17452647	17454110	TraesCS2D01G047500	S-adenosylmethionine-dependent methyltransferase, putative	QGh-2D.2
2D	17457205	17457420	TraesCS2D01G047600	Duplicated homeodomain-like superfamily protein	QGh-2D.2
2D	17497609	17497830	TraesCS2D01G047700	Insulin-like growth factor I-A	QGh-2D.2
2D	17499514	17499899	TraesCS2D01G047800	Defensin	QGh-2D.2
2D	17605330	17605703	TraesCS2D01G047900	Defensin	QGh-2D.2
2D	17606644	17608418	TraesCS2D01G048000	mechanosensitive channel of small conductance-like 5	QGh-2D.2
2D	17611412	17612106	TraesCS2D01G048100	Cyclic di-GMP-binding protein	QGh-2D.2
2D	17631081	17631454	TraesCS2D01G048200	Defensin	QGh-2D.2
2D	17632396	17634169	TraesCS2D01G048300	mechanosensitive channel of small conductance-like 5	QGh-2D.2
2D	17638988	17639305	TraesCS2D01G048400	Cyclic di-GMP-binding protein	QGh-2D.2
2D	17773902	17775213	TraesCS2D01G048500	PHD finger transcription factor	QGh-2D.2
2D	17790787	17793198	TraesCS2D01G048600	Disease resistance protein (NBS-LRR class) family	QGh-2D.2
2D	17798878	17805428	TraesCS2D01G048700	Terpene synthase	QGh-2D.2
2D	17813363	17818762	TraesCS2D01G048800	ABC transporter G family member	QGh-2D.2
2D	17830405	17831811	TraesCS2D01G048900	F-box family protein	QGh-2D.2
2D	17954901	17956495	TraesCS2D01G049000	F-box family protein	QGh-2D.2
2D	17984478	17984828	TraesCS2D01G049100	Ribosomal protein S13	QGh-2D.2
2D	18168953	18169945	TraesCS2D01G049200	Nicotianamine synthase	QGh-2D.2
2D	18186165	18186749	TraesCS2D01G049300	F-box family protein	QGh-2D.2
2D	18210500	18210766	TraesCS2D01G049400	Transcription factor, putative	QGh-2D.2
2D	18230525	18234268	TraesCS2D01G049500	60 kDa chaperonin	QGh-2D.2
2D	18234547	18235241	TraesCS2D01G049600	Pectinesterase inhibitor	QGh-2D.2
2D	18268801	18269730	TraesCS2D01G049700	Gibberellin 2-beta-dioxygenase 2	QGh-2D.2
2D	18268819	18269889	TraesCS2D01G049800	Sulfotransferase	QGh-2D.2
2D	18302957	18305285	TraesCS2D01G049900	translocon at the outer envelope membrane of chloroplasts 159	QGh-2D.2
2D	18326429	18327040	TraesCS2D01G050000	HXXXD-type acyl-transferase family protein	QGh-2D.2
2D	18373687	18374810	TraesCS2D01G050100	Dirigent protein	QGh-2D.2
2D	18611770	18613135	TraesCS2D01G050200	Dirigent protein	QGh-2D.2
2D	18642131	18646326	TraesCS2D01G050300	Peptidylprolyl isomerase	QGh-2D.2
2D	18647533	18648991	TraesCS2D01G050400	F-box family protein	QGh-2D.2
2D	18736222	18737382	TraesCS2D01G050500	F-box family protein	QGh-2D.2
2D	18748194	18749334	TraesCS2D01G050600	Glycosyltransferase	QGh-2D.2
2D	18755331	18763389	TraesCS2D01G050700	Serine/threonine-protein kinase	QGh-2D.2
2D	19045356	19047102	TraesCS2D01G050800	Serine/threonine-protein kinase	QGh-2D.2
2D	19067790	19069604	TraesCS2D01G050900	transmembrane protein, putative (DUF594)	QGh-2D.2
2D	19239270	19241048	TraesCS2D01G051000	WRKY transcription factor	QGh-2D.2
2D	19244464	19245180	TraesCS2D01G051100	Chalcone synthase	QGh-2D.2
2D	19462216	19464285	TraesCS2D01G051200	transmembrane protein, putative (DUF594)	QGh-2D.2
2D	19543541	19544843	TraesCS2D01G051300	Chalcone synthase	QGh-2D.2
2D	19555640	19558190	TraesCS2D01G051400	Alpha/beta-Hydrolases superfamily protein	QGh-2D.2
2D	19560990	19564174	TraesCS2D01G051500	WRKY transcription factor 64-like protein	QGh-2D.2
2D	19580696	19582357	TraesCS2D01G051600	transmembrane protein, putative (DUF594)	QGh-2D.2
2D	19587015	19588489	TraesCS2D01G051700	NB-ARC domain-containing disease resistance protein	QGh-2D.2
2D	19603312	19624778	TraesCS2D01G051800	Pleiotropic drug resistance ABC transporter	QGh-2D.2
2D	19643140	19646816	TraesCS2D01G051900	Ubiquitin-conjugating enzyme E2	QGh-2D.2
2D	19652720	19653178	TraesCS2D01G052000	Plant cadmium resistance 2-like protein	QGh-2D.2
2D	19847715	19849015	TraesCS2D01G052100	Bidirectional sugar transporter SWEET	QGh-2D.2
2D	20060235	20062057	TraesCS2D01G052200	O-methyltransferase	QGh-2D.2
2D	20183831	20185414	TraesCS2D01G052300	FAD-binding Berberine family protein	QGh-2D.2
2D	20187852	20189060	TraesCS2D01G052400	FAD-binding Berberine family protein	QGh-2D.2
2D	20323131	20324717	TraesCS2D01G052500	FAD-binding Berberine family protein	QGh-2D.2
2D	20366365	20366946	TraesCS2D01G052600	Polynucleotidyl transferase, ribonuclease H-like superfamily protein	QGh-2D.2
2D	20381093	20382679	TraesCS2D01G052700	FAD-binding Berberine family protein	QGh-2D.2
2D	20424786	20427230	TraesCS2D01G052800	Serine/threonine-protein kinase	QGh-2D.2
2D	20432763	20439635	TraesCS2D01G052900	Kinase family protein	QGh-2D.2
2D	20605430	20620647	TraesCS2D01G053000	Protein kinase family protein	QGh-2D.2
2D	20661350	20662888	TraesCS2D01G053100	Peptidylprolyl isomerase	QGh-2D.2
2D	20676730	20688157	TraesCS2D01G053200	Cyclopropane-fatty-acyl-phospholipid synthase	QGh-2D.2
2D	20768422	20770875	TraesCS2D01G053300	Serine/threonine-protein kinase	QGh-2D.2
2D	20778121	20780804	TraesCS2D01G053400	Peptidylprolyl isomerase	QGh-2D.2
2D	20917753	20918041	TraesCS2D01G053500	B3 domain-containing protein family	QGh-2D.2
2D	21055483	21057639	TraesCS2D01G053600	Glycosyltransferase	QGh-2D.2
2D	21088520	21088888	TraesCS2D01G053700	Cysteine protease, putative	QGh-2D.2
2D	21141496	21142759	TraesCS2D01G053800	Ribosome-binding factor A	QGh-2D.2
2D	21509811	21513682	TraesCS2D01G053900	DNA repair protein-like protein	QGh-2D.2
2D	21553754	21554584	TraesCS2D01G054000	Glycosyltransferase	QGh-2D.2
2D	21607694	21610475	TraesCS2D01G054100	Protein kinase	QGh-2D.2
2D	21617522	21622054	TraesCS2D01G054200	transmembrane protein, putative (DUF679)	QGh-2D.2
2D	21681319	21682155	TraesCS2D01G054300	transmembrane protein, putative (DUF679)	QGh-2D.2
2D	21743123	21743812	TraesCS2D01G054400	transmembrane protein, putative (DUF679)	QGh-2D.2
2D	21809929	21810195	TraesCS2D01G054500	Penicillin-binding protein 1A	QGh-2D.2
2D	21825284	21828937	TraesCS2D01G054600	Ribosomal RNA apurinic site specific lyase-like	QGh-2D.2
2D	21917014	21920656	TraesCS2D01G054700	Cytochrome P450	QGh-2D.2
2D	22109095	22110926	TraesCS2D01G054800	Glycosyltransferase	QGh-2D.2
2D	22119375	22121591	TraesCS2D01G054900	Glycosyltransferase	QGh-2D.2
2D	22144329	22146197	TraesCS2D01G055000	Glycosyltransferase	QGh-2D.2
2D	22151766	22152251	TraesCS2D01G055100	Glycosyltransferase	QGh-2D.2
2D	22155271	22156091	TraesCS2D01G055200	Glycosyltransferase	QGh-2D.2
2D	22161244	22162409	TraesCS2D01G055300	Sulfotransferase	QGh-2D.2
2D	22165826	22166815	TraesCS2D01G055400	Sulfotransferase	QGh-2D.2
2D	22170028	22171044	TraesCS2D01G055500	Sulfotransferase	QGh-2D.2
2D	22197792	22206640	TraesCS2D01G055600	ABC subfamily C transporter	QGh-2D.2
2D	22246914	22248492	TraesCS2D01G055700	GRAS transcription factor	QGh-2D.2
2D	22386040	22393054	TraesCS2D01G055800	ABC subfamily C transporter	QGh-2D.2
2D	22419679	22425976	TraesCS2D01G055900	Protein kinase	QGh-2D.2
2D	22428544	22433963	TraesCS2D01G056000	Ubiquitin thioesterase	QGh-2D.2
2D	22447988	22452904	TraesCS2D01G056100	S-acyltransferase	QGh-2D.2
2D	22463890	22469154	TraesCS2D01G056200	Ubiquitin thioesterase	QGh-2D.2
2D	22469969	22480066	TraesCS2D01G056300	Multidrug resistance protein ABC transporter family protein	QGh-2D.2
2D	22497262	22500009	TraesCS2D01G056400	transmembrane protein, putative (DUF594)	QGh-2D.2
2D	22503109	22504242	TraesCS2D01G056500	Calcium-dependent lipid-binding (CaLB domain) family protein	QGh-2D.2
2D	22508389	22511305	TraesCS2D01G056600	Leucine-rich repeat receptor-like protein kinase family protein	QGh-2D.2
2D	22514954	22516267	TraesCS2D01G056700	Clathrin light chain	QGh-2D.2
2D	22566890	22567519	TraesCS2D01G056800	Disease resistance protein (TIR-NBS-LRR class) family	QGh-2D.2
2D	22608608	22610911	TraesCS2D01G056900	transmembrane protein, putative (DUF594)	QGh-2D.2
2D	22767625	22768557	TraesCS2D01G057000	Acidic chitinase	QGh-2D.2
2D	22785759	22786784	TraesCS2D01G057100	MBOAT (Membrane bound O-acyl transferase) family protein	QGh-2D.2
2D	22788851	22790455	TraesCS2D01G057200	Cysteine protease	QGh-2D.2
2D	22818167	22820923	TraesCS2D01G057300	Leucine-rich repeat receptor-like protein kinase family protein	QGh-2D.2
2D	22840295	22842937	TraesCS2D01G057400	Galactose oxidase/kelch repeat superfamily protein	QGh-2D.2
2D	22848700	22854885	TraesCS2D01G057500	Xaa-Pro dipeptidase	QGh-2D.2
2D	22915990	22922541	TraesCS2D01G057600	disease resistance protein (TIR-NBS-LRR class)	QGh-2D.2
2D	22954044	22956108	TraesCS2D01G057700	receptor kinase 1	QGh-2D.2
2D	22961077	22962191	TraesCS2D01G057800	bZIP transcription factor family protein	QGh-2D.2
2D	22962326	22964722	TraesCS2D01G057900	Chaperone protein DnaJ	QGh-2D.2
2D	23025148	23027056	TraesCS2D01G058000	Cystathionine gamma-synthase	QGh-2D.2
2D	23044475	23046460	TraesCS2D01G058100	Cystathionine gamma-synthase	QGh-2D.2
2D	23052302	23054098	TraesCS2D01G058200	Cystathionine gamma-synthase	QGh-2D.2
2D	23104850	23106692	TraesCS2D01G058300	Cystathionine gamma-synthase	QGh-2D.2
2D	23167459	23168568	TraesCS2D01G058400	Short-chain dehydrogenase/reductase	QGh-2D.2
2D	23177339	23180158	TraesCS2D01G058500	Cytochrome P450 family protein	QGh-2D.2
2D	23293340	23295434	TraesCS2D01G058600	Cytochrome P450 family protein, expressed	QGh-2D.2
2D	23304676	23311445	TraesCS2D01G058700	Cation-chloride cotransporter 1	QGh-2D.2
2D	23336696	23337916	TraesCS2D01G058800	F-box protein family-like	QGh-2D.2
2D	23415076	23417339	TraesCS2D01G058900	Cytochrome P450	QGh-2D.2
2D	23421198	23422427	TraesCS2D01G059000	F-box domain containing protein	QGh-2D.2
2D	24488173	24488970	TraesCS2D01G059100	ARM repeat superfamily protein	QGh-2D.2
2D	24557013	24557527	TraesCS2D01G059200	Ribosome production factor 2-like protein	QGh-2D.2
2D	24559079	24562484	TraesCS2D01G059300	Endoribonuclease Dicer-like protein	QGh-2D.2
2D	24702117	24705328	TraesCS2D01G059400	SWI/SNF and RSC complexes subunit ssr1	QGh-2D.2
2D	24751939	24753019	TraesCS2D01G059500	BTB/POZ and MATH domain-containing protein 2	QGh-2D.2
2D	24878071	24879207	TraesCS2D01G059600	2-oxoglutarate-dependent dioxygenase-related family protein	QGh-2D.2
2D	24906687	24907097	TraesCS2D01G059700	BTB/POZ domain-containing protein	QGh-2D.2
2D	24921172	24925701	TraesCS2D01G059800	RNA-binding family protein	QGh-2D.2
2D	24935976	24937229	TraesCS2D01G059900	3'-N-debenzoyl-2'-deoxytaxol N-benzoyltransferase	QGh-2D.2
2D	24944962	24954096	TraesCS2D01G060000	SNARE-interacting protein KEULE	QGh-2D.2
2D	24963512	24981956	TraesCS2D01G060100	Cleavage and polyadenylation specificity factor subunit 1	QGh-2D.2
2D	25024746	25025714	TraesCS2D01G060200	6-phosphogluconate dehydrogenase-like protein	QGh-2D.2
2D	25026174	25027325	TraesCS2D01G060300	Glycosyltransferase	QGh-2D.2
2D	25029634	25030053	TraesCS2D01G060400	F-box protein	QGh-2D.2
2D	25041622	25043478	TraesCS2D01G060500	Dirigent protein	QGh-2D.2
2D	25044189	25047298	TraesCS2D01G060600	WD-repeat protein, putative	QGh-2D.2
2D	25050255	25052236	TraesCS2D01G060700	F-box protein	QGh-2D.2
2D	25163804	25168693	TraesCS2D01G060800	Endo-1,4-beta-xylanase	QGh-2D.2
2D	25175407	25176288	TraesCS2D01G060900	receptor kinase 1	QGh-2D.2
2D	25184314	25184949	TraesCS2D01G061000	Proline-rich protein, putative, expressed	QGh-2D.2
2D	25204654	25205584	TraesCS2D01G061100	Proline-rich protein, putative, expressed	QGh-2D.2
2D	25269295	25270119	TraesCS2D01G061200	Proline-rich protein, putative, expressed	QGh-2D.2
2D	25318804	25319535	TraesCS2D01G061300	Proline-rich protein, putative, expressed	QGh-2D.2
2D	25323694	25332552	TraesCS2D01G061400	Proline-rich protein, putative, expressed	QGh-2D.2
2D	25338997	25340578	TraesCS2D01G061500	NAC domain protein,	QGh-2D.2
2D	25347610	25349121	TraesCS2D01G061600	NAC domain protein,	QGh-2D.2
2D	25351885	25354737	TraesCS2D01G061700	Pentatricopeptide repeat-containing protein	QGh-2D.2
2D	25621995	25624573	TraesCS2D01G061800	p-loop nucleoside triphosphate hydrolase superfamily protein	QGh-2D.2
2D	61799985	61800983	TraesCS2D01G111000	50S ribosomal protein L2	QGh-2D.2
2D	61809555	61810658	TraesCS2D01G111100	60S ribosomal protein L22, putative	QGh-2D.2
2D	61971279	61975258	TraesCS2D01G111200	UPF0235 protein	QGh-2D.2
2D	61976973	61979663	TraesCS2D01G111300	DNA-directed RNA polymerases I, II, and III subunit rpabc3	QGh-2D.2
2D	61980339	61984479	TraesCS2D01G111400	UDP-glucuronate decarboxylase	QGh-2D.2
2D	62022163	62027732	TraesCS2D01G111500	NBS-LRR disease resistance protein-like protein	QGh-2D.2
2D	62028399	62028728	TraesCS2D01G111600	Phosphoenolpyruvate carboxylase	QGh-2D.2
2D	62031836	62034471	TraesCS2D01G111700	Hypoxia-responsive family protein-like	QGh-2D.2
2D	62052304	62052678	TraesCS2D01G111800	UDP-4-amino-4-deoxy-L-arabinose--oxoglutarate aminotransferase	QGh-2D.2
2D	62063647	62065014	TraesCS2D01G111900	Kelch repeat-containing protein	QGh-2D.2
2D	62068973	62069434	TraesCS2D01G112000	Multidrug resistance protein MdtC	QGh-2D.2
2D	62187783	62193281	TraesCS2D01G112100	F-box family protein	QGh-2D.2
2D	62285235	62288737	TraesCS2D01G112200	splicing factor-like protein	QGh-2D.2
2D	62289147	62289911	TraesCS2D01G112300	Universal stress protein	QGh-2D.2
2D	62291559	62292792	TraesCS2D01G112400	F-box protein	QGh-2D.2
2D	62296470	62297663	TraesCS2D01G112500	F-box protein	QGh-2D.2
2D	62387325	62400656	TraesCS2D01G112600	GPI-anchored wall transfer protein 1	QGh-2D.2
2D	62401642	62405833	TraesCS2D01G112700	Protein AIG1	QGh-2D.2
2D	62550720	62552055	TraesCS2D01G112800	Aspartic proteinase nepenthesin-1	QGh-2D.2
2D	62552553	62553370	TraesCS2D01G112900	Universal stress protein	QGh-2D.2
2D	62558954	62559853	TraesCS2D01G113000	Universal stress protein	QGh-2D.2
2D	62564312	62565303	TraesCS2D01G113100	Universal stress protein	QGh-2D.2
2D	62592217	62596984	TraesCS2D01G113200	THUMP domain-containing protein 1	QGh-2D.2
2D	62611922	62615149	TraesCS2D01G113300	E3 ubiquitin-protein ligase	QGh-2D.2
2D	62617976	62622301	TraesCS2D01G113400	Ubiquitin-like-specific protease ESD4	QGh-2D.2
2D	62950813	62955079	TraesCS2D01G113500	F-actin capping protein alpha subunit	QGh-2D.2
2D	62956693	62958726	TraesCS2D01G113600	Ribosomal protein S8e/ribosomal biogenesis NSA2	QGh-2D.2
2D	62959711	62961874	TraesCS2D01G113700	Zinc finger CCCH domain protein, putative	QGh-2D.2
2D	63216552	63217328	TraesCS2D01G113800	Tyrosine-protein phosphatase SIW14	QGh-2D.2
2D	63530930	63532327	TraesCS2D01G113900	UDP-glycosyltransferase	QGh-2D.2
2D	63542407	63543240	TraesCS2D01G114000	F-box family protein	QGh-2D.2
2D	63547190	63548593	TraesCS2D01G114100	UDP-glycosyltransferase	QGh-2D.2
2D	63554105	63555993	TraesCS2D01G114200	3-oxo-5-alpha-steroid 4-dehydrogenase family protein	QGh-2D.2
2D	63562470	63563870	TraesCS2D01G114300	UDP-glycosyltransferase	QGh-2D.2
2D	63569363	63570130	TraesCS2D01G114400	LURP-one-like protein	QGh-2D.2
2D	63570657	63583483	TraesCS2D01G114500	ATP-dependent zinc metalloprotease FtsH	QGh-2D.2
2D	63622508	63627305	TraesCS2D01G114600	Small RNA 2'-O-methyltransferase	QGh-2D.2
2D	63682703	63683023	TraesCS2D01G114700	Transposon protein, putative, Mutator sub-class	QGh-2D.2
2D	63688945	63690572	TraesCS2D01G114800	Rubber elongation factor	QGh-2D.2
2D	63692495	63699950	TraesCS2D01G114900	Protein arginine methyltransferase	QGh-2D.2
2D	63703127	63703701	TraesCS2D01G115000	Rapid alkalinization factor	QGh-2D.2
2D	63706402	63707090	TraesCS2D01G115100	60S ribosome subunit biogenesis protein NIP7 homolog	QGh-2D.2
2D	63709932	63710977	TraesCS2D01G115200	Photosystem I reaction center subunit N	QGh-2D.2
2D	63908621	63908926	TraesCS2D01G115300	Flowering-promoting factor 1-like protein 1	QGh-2D.2
2D	64010988	64011293	TraesCS2D01G115400	Flowering-promoting factor 1-like protein 1	QGh-2D.2
2D	64063307	64064406	TraesCS2D01G115500	Uveal autoantigen with coiled-coil domains and ankyrin repeats isoform 2	QGh-2D.2
2D	64066407	64068164	TraesCS2D01G115600	Pentatricopeptide repeat-containing protein	QGh-2D.2
2D	64157313	64158598	TraesCS2D01G115700	Heavy metal transport/detoxification superfamily protein, putative	QGh-2D.2
2D	64182530	64187478	TraesCS2D01G115800	GH3 family protein	QGh-2D.2
2D	64190407	64191526	TraesCS2D01G115900	40S ribosomal protein S21	QGh-2D.2
2D	64509130	64509680	TraesCS2D01G116000	DNA topoisomerase	QGh-2D.2
2D	64597245	64601888	TraesCS2D01G116100	WD-repeat protein, putative	QGh-2D.2
2D	64731844	64733709	TraesCS2D01G116200	Small ribosomal subunit biogenesis GTPase RsgA	QGh-2D.2
2D	65264531	65266984	TraesCS2D01G116300	CsAtPR5	QGh-2D.2
2D	65535402	65537271	TraesCS2D01G116400	flavin-monooxygenase glucosinolate S-oxygenase 5	QGh-2D.2
2D	65562801	65568860	TraesCS2D01G116500	Adenylyl cyclase	QGh-2D.2
2D	65638247	65639487	TraesCS2D01G116600	GDSL esterase/lipase	QGh-2D.2
2D	65689868	65692851	TraesCS2D01G116700	Receptor kinase	QGh-2D.2
2D	65700755	65701633	TraesCS2D01G116800	Lipid transfer protein	QGh-2D.2
2D	65717112	65718011	TraesCS2D01G116900	Zinc finger CCCH domain-containing protein	QGh-2D.2
2D	66460902	66461816	TraesCS2D01G117000	Zinc finger CCCH domain-containing protein	QGh-2D.2
2D	66756736	66759999	TraesCS2D01G117100	Lipase	QGh-2D.2
2D	66760990	66764694	TraesCS2D01G117200	Kinase family protein	QGh-2D.2
2D	66820793	66821139	TraesCS2D01G117300	Tetratricopeptide repeat protein 28	QGh-2D.2
2D	66867354	66868547	TraesCS2D01G117400	Proline-rich protein	QGh-2D.2
2D	66869614	66876170	TraesCS2D01G117500	Ankyrin repeat protein-like	QGh-2D.2
2D	67193188	67193421	TraesCS2D01G117600	Fatty acyl-CoA reductase 1	QGh-2D.2
2D	67199335	67199982	TraesCS2D01G117700	Zinc finger CCCH domain-containing protein 41	QGh-2D.2
2D	67219907	67232343	TraesCS2D01G117800	DNA polymerase	QGh-2D.2
2D	67233510	67237314	TraesCS2D01G117900	Xylose isomerase	QGh-2D.2
2D	67437194	67441445	TraesCS2D01G118000	GTPase obg	QGh-2D.2
2D	67442923	67443528	TraesCS2D01G118100	Calcium-dependent lipid-binding domain-containing protein	QGh-2D.2
2D	67496011	67496898	TraesCS2D01G118200	Ethylene-responsive transcription factor	QGh-2D.2
2D	67552881	67555238	TraesCS2D01G118300	E3 ubiquitin-protein ligase	QGh-2D.2
2D	67556204	67561919	TraesCS2D01G118400	Potassium transporter	QGh-2D.2
2D	67964579	67972506	TraesCS2D01G118500	MORC family CW-type zinc finger protein 4	QGh-2D.2
2D	67974213	67976465	TraesCS2D01G118600	Pentatricopeptide repeat-containing protein	QGh-2D.2
2D	68466875	68467507	TraesCS2D01G118700	Cell division cycle protein 20	QGh-2D.2
2D	68560308	68561685	TraesCS2D01G118800	Cytochrome P450, putative	QGh-2D.2
2D	68566421	68567122	TraesCS2D01G118900	LRR receptor-like serine/threonine-protein kinase GSO1	QGh-2D.2
2D	68672704	68673408	TraesCS2D01G119000	DNA-directed RNA polymerase subunit beta''	QGh-2D.2
2D	68732244	68734075	TraesCS2D01G119100	Two-component response regulator	QGh-2D.2
2D	68790562	68792450	TraesCS2D01G119200	Cation calcium exchanger	QGh-2D.2
2D	68795901	68797629	TraesCS2D01G119300	FBD-like domain family protein	QGh-2D.2
2D	68798125	68799456	TraesCS2D01G119400	Aspartic proteinase nepenthesin	QGh-2D.2
2D	68856813	68858690	TraesCS2D01G119500	WD repeat domain phosphoinositide-interacting protein	QGh-2D.2
2D	68904010	68905032	TraesCS2D01G119600	Calcium-dependent lipid-binding (CaLB domain) family protein	QGh-2D.2
2D	68921493	68924295	TraesCS2D01G119700	Calcium-dependent lipid-binding (CaLB domain) family protein	QGh-2D.2
2D	69027631	69028365	TraesCS2D01G119800	Protein SRC2	QGh-2D.2
2D	69149159	69150306	TraesCS2D01G119900	CsAtPR5	QGh-2D.2
2D	69269283	69276228	TraesCS2D01G120000	Cytochrome P450, putative	QGh-2D.2
2D	69502005	69504329	TraesCS2D01G120100	Protein GAMETE EXPRESSED 1	QGh-2D.2
2D	69504912	69510365	TraesCS2D01G120200	Kinase family protein	QGh-2D.2
2D	69531737	69533314	TraesCS2D01G120300	Protein kinase family protein	QGh-2D.2
2D	69535155	69538477	TraesCS2D01G120400	Nucleolar protein	QGh-2D.2
2D	69961362	69962833	TraesCS2D01G120500	Pectinesterase	QGh-2D.2
2D	70283679	70284740	TraesCS2D01G120600	F-box protein	QGh-2D.2
2D	70292265	70293515	TraesCS2D01G120700	F-box family protein	QGh-2D.2
2D	70376575	70377664	TraesCS2D01G120800	Pectinesterase	QGh-2D.2
2D	70379453	70380569	TraesCS2D01G120900	Pectinesterase	QGh-2D.2
2D	70383315	70384433	TraesCS2D01G121000	Pectinesterase	QGh-2D.2
2D	70464205	70465317	TraesCS2D01G121100	Pectinesterase	QGh-2D.2
2D	70511181	70513198	TraesCS2D01G121200	Pectinesterase	QGh-2D.2
2D	70522129	70523538	TraesCS2D01G121300	S-adenosylmethionine-dependent methyltransferase, putative	QGh-2D.2
2D	70623057	70625575	TraesCS2D01G121400	CONSTANS-like zinc finger protein	QGh-2D.2
2D	70658060	70658368	TraesCS2D01G121500	TTF-type zinc finger protein with HAT dimerization domain-containing protein	QGh-2D.2
2D	70795474	70796410	TraesCS2D01G121600	Adenylate cyclase type 9	QGh-2D.2
2D	70820186	70821823	TraesCS2D01G121700	SKP1/ASK-interacting protein 16	QGh-2D.2
2D	70949934	70952080	TraesCS2D01G121800	transmembrane protein, putative (DUF594)	QGh-2D.2
2D	71203810	71205038	TraesCS2D01G121900	Protein kinase superfamily protein	QGh-2D.2
2D	71255060	71255923	TraesCS2D01G122000	Ta11-like non-LTR retrotransposon	QGh-2D.2
2D	71257907	71258690	TraesCS2D01G122100	Harpin secretion protein HrpW	QGh-2D.2
2D	71404697	71405648	TraesCS2D01G122200	Photosystem II reaction center protein M	QGh-2D.2
4B	630535799	630537784	TraesCS4B01G337900	Serine/threonine-protein kinase	QGh-4B
4B	630632804	630637784	TraesCS4B01G338000	Low affinity potassium transport system protein	QGh-4B
4B	630638174	630639491	TraesCS4B01G338100	eisosome protein	QGh-4B
4B	630642428	630645805	TraesCS4B01G338200	Mammalian uncoordinated homology 13, domain 2	QGh-4B
4B	631071271	631074232	TraesCS4B01G338300	Serine protease HTRA4	QGh-4B
4B	631412675	631427945	TraesCS4B01G338400	DNA-directed RNA polymerase subunit beta	QGh-4B
4B	631527325	631531953	TraesCS4B01G338500	Serine protease HTRA1	QGh-4B
4B	631570716	631575564	TraesCS4B01G338600	Peptide transporter	QGh-4B
4B	631608234	631609047	TraesCS4B01G338700	Transcription factor	QGh-4B
4B	631837597	631841181	TraesCS4B01G338800	SNF2 domain-containing protein CLASSY 2	QGh-4B
4B	631895158	631899186	TraesCS4B01G338900	alpha-taxilin-like protein	QGh-4B
4B	632121491	632125678	TraesCS4B01G339000	transducin family protein / WD-40 repeat family protein	QGh-4B
4B	632321554	632322999	TraesCS4B01G339100	HXXXD-type acyl-transferase family protein	QGh-4B
4B	632328393	632329551	TraesCS4B01G339200	RNA-binding protein 47A	QGh-4B
4B	632499466	632500948	TraesCS4B01G339300	GDSL esterase/lipase	QGh-4B
4B	632661022	632662525	TraesCS4B01G339400	GDSL esterase/lipase	QGh-4B
4B	632702850	632705805	TraesCS4B01G339500	50S ribosomal protein L14	QGh-4B
4B	632863949	632875550	TraesCS4B01G339600	Sugar transporter protein	QGh-4B
4B	633142342	633149711	TraesCS4B01G339700	Sugar transporter protein	QGh-4B
4B	633282638	633289543	TraesCS4B01G339800	Sugar transporter protein	QGh-4B
4B	633305573	633305835	TraesCS4B01G339900	Protein kinase C-binding protein NELL2	QGh-4B
4B	633325754	633329687	TraesCS4B01G340000	Sugar transporter protein	QGh-4B
4B	633398970	633400094	TraesCS4B01G340100	Peroxidase	QGh-4B
4B	633465904	633467226	TraesCS4B01G340200	Peroxidase	QGh-4B
4B	633621894	633630115	TraesCS4B01G340300	Thyroid adenoma-associated protein-like protein	QGh-4B
4B	633630714	633635104	TraesCS4B01G340400	DUF3527 domain protein	QGh-4B
4B	633759938	633760726	TraesCS4B01G340500	UPF0253 protein Spro_3762	QGh-4B
4B	633762423	633764734	TraesCS4B01G340600	Zinc finger protein CONSTANS	QGh-4B
4B	633777940	633784889	TraesCS4B01G340700	Methyltransferase	QGh-4B
4B	633910233	633910876	TraesCS4B01G340800	B3 domain-containing protein	QGh-4B
4B	633932827	633936758	TraesCS4B01G340900	Mechanosensitive ion channel	QGh-4B
4B	634076319	634079899	TraesCS4B01G341000	Mechanosensitive ion channel	QGh-4B
4B	634183328	634192254	TraesCS4B01G341100	ATP-dependent RNA helicase	QGh-4B
4B	634308800	634317594	TraesCS4B01G341200	NBS-LRR disease resistance protein-like protein	QGh-4B
4B	634325220	634331307	TraesCS4B01G341300	WD repeat-containing protein	QGh-4B
4B	634332831	634337964	TraesCS4B01G341400	Serine carboxypeptidase, putative	QGh-4B
4B	634340295	634344613	TraesCS4B01G341500	Serine carboxypeptidase, putative	QGh-4B
4B	634459117	634461008	TraesCS4B01G341600	Cytochrome P450 family protein, expressed	QGh-4B
4B	634465226	634466822	TraesCS4B01G341700	Pleckstrin homology-like domain family B member 2	QGh-4B
4B	634726029	634727797	TraesCS4B01G341800	Cytochrome P450, putative, expressed	QGh-4B
4B	634764778	634766522	TraesCS4B01G341900	Cytochrome P450, putative, expressed	QGh-4B
4B	634981205	634982806	TraesCS4B01G342000	Cytochrome P450 family protein, expressed	QGh-4B
4B	635029832	635030703	TraesCS4B01G342100	Zinc finger protein, putative	QGh-4B
4B	635323037	635323312	TraesCS4B01G342200	Ribonuclease H-like superfamily protein	QGh-4B
4B	635460570	635461133	TraesCS4B01G342300	PINE1	QGh-4B
4B	635867746	635869281	TraesCS4B01G342400	Cytochrome P450 family protein, expressed	QGh-4B
4B	635944709	635946531	TraesCS4B01G342500	Cysteine-rich repeat secretory protein	QGh-4B
4B	636609607	636611148	TraesCS4B01G342600	Heat shock 70 kDa protein	QGh-4B
4B	636635672	636686315	TraesCS4B01G342700	Eukaryotic aspartyl protease family protein, expressed	QGh-4B
4B	636737253	636738575	TraesCS4B01G342800	DELLA protein GAI	QGh-4B
5A	584049719	584058870	TraesCS5A01G386500	Myosin family protein, putative, expressed	QGh-5A
5A	584415883	584419681	TraesCS5A01G386600	Evolutionarily conserved C-terminal region 2	QGh-5A
5A	584427189	584428010	TraesCS5A01G386700	Short-chain dehydrogenase/reductase family protein	QGh-5A
5A	584449643	584454446	TraesCS5A01G386800	PHD finger protein ING	QGh-5A
5A	584454702	584456012	TraesCS5A01G386900	Protein NDH-DEPENDENT CYCLIC ELECTRON FLOW 5	QGh-5A
5A	584507906	584509371	TraesCS5A01G387000	Receptor-like kinase	QGh-5A
5A	584513753	584516915	TraesCS5A01G387100	Protein kinase family protein, putative, expressed	QGh-5A
5A	584517672	584518569	TraesCS5A01G387200	NAD(P)H dehydrogenase (Quinone)	QGh-5A
5A	584518880	584519510	TraesCS5A01G387300	Maltase-glucoamylase, intestinal	QGh-5A
5A	584548196	584552807	TraesCS5A01G387400	B3 domain-containing protein	QGh-5A
5A	584614281	584618475	TraesCS5A01G387500	Cytosolic Fe-S cluster assembly factor NAR1	QGh-5A
5A	584663296	584663769	TraesCS5A01G387600	mediator of RNA polymerase II transcription subunit-like protein	QGh-5A
5A	584672829	584679548	TraesCS5A01G387700	ATP-dependent RNA helicase, putative	QGh-5A
5A	584711826	584715028	TraesCS5A01G387800	RNA binding family protein isoform 1	QGh-5A
5A	584716273	584720045	TraesCS5A01G387900	Glycosyltransferase	QGh-5A
5A	584862748	584867238	TraesCS5A01G388000	Nitrate transporter 1.2	QGh-5A
5A	584906574	584907974	TraesCS5A01G388100	Ammonium transporter	QGh-5A
5A	584965409	584967850	TraesCS5A01G388200	Beta-glucosidase	QGh-5A
5A	585018687	585021441	TraesCS5A01G388300	Beta-glucosidase	QGh-5A
5A	585067475	585070789	TraesCS5A01G388400	Beta-glucosidase	QGh-5A
5A	585075289	585078566	TraesCS5A01G388500	Beta-glucosidase	QGh-5A
5A	585085857	585086612	TraesCS5A01G388600	F-box family protein	QGh-5A
5A	585095870	585097840	TraesCS5A01G388700	Pentatricopeptide repeat-containing protein	QGh-5A
5A	585198444	585201874	TraesCS5A01G388800	Receptor-like protein kinase	QGh-5A
5A	585213696	585216597	TraesCS5A01G388900	Beta-glucosidase	QGh-5A
5A	585232865	585236702	TraesCS5A01G389000	Beta-glucosidase	QGh-5A
5A	585396602	585399071	TraesCS5A01G389100	Beta-glucosidase	QGh-5A
5A	585403547	585413812	TraesCS5A01G389200	Protein kinase	QGh-5A
5A	585414439	585416024	TraesCS5A01G389300	Protein-lysine N-methyltransferase	QGh-5A
5A	585416550	585417372	TraesCS5A01G389400	Universal stress protein family protein	QGh-5A
5A	585420932	585426583	TraesCS5A01G389500	Universal stress protein family protein	QGh-5A
5A	585422415	585422855	TraesCS5A01G389600	BED zinc finger,hAT family dimerization domain	QGh-5A
5A	585428906	585430469	TraesCS5A01G389700	Universal stress protein family protein	QGh-5A
5A	585431256	585434362	TraesCS5A01G389800	Tetratricopeptide repeat protein	QGh-5A
5A	585439556	585440639	TraesCS5A01G389900	U3 small nucleolar RNA-associated protein 18-like protein	QGh-5A
5A	585454646	585462233	TraesCS5A01G390000	Kinesin-like protein	QGh-5A
5A	585487565	585488032	TraesCS5A01G390100	Heavy metal transport/detoxification superfamily protein	QGh-5A
5A	585488957	585491921	TraesCS5A01G390200	Strictosidine synthase	QGh-5A
5A	585609395	585613729	TraesCS5A01G390300	Transcriptional adapter ADA2	QGh-5A
5A	585633190	585636481	TraesCS5A01G390400	Structural maintenance of chromosomes protein 2	QGh-5A
5A	585738767	585739442	TraesCS5A01G390500	HMG-Y-related protein A	QGh-5A
5A	586001794	586003504	TraesCS5A01G390600	Glucan endo-1,3-beta-glucosidase-like protein	QGh-5A
5A	586141030	586141815	TraesCS5A01G390700	CDO504	QGh-5A
5A	586142641	586144215	TraesCS5A01G390800	Glucan endo-1,3-beta-glucosidase 1	QGh-5A
5A	586145097	586149796	TraesCS5A01G390900	Protein TORNADO 1	QGh-5A
5A	586150253	586153428	TraesCS5A01G391000	oligopeptide transporter	QGh-5A
5A	586173475	586176110	TraesCS5A01G391100	Peroxisomal membrane protein 2	QGh-5A
5A	586307170	586308763	TraesCS5A01G391200	Heavy metal transport/detoxification superfamily protein	QGh-5A
5A	586595241	586599438	TraesCS5A01G391300	Phytochrome	QGh-5A
5A	586599936	586604200	TraesCS5A01G391400	DNA topoisomerase 6 subunit A	QGh-5A
5A	586668496	586669950	TraesCS5A01G391500	Cysteine protease, putative	QGh-5A
5A	586723688	586726264	TraesCS5A01G391600	Chaperone DnaJ-domain containing protein	QGh-5A
5A	587411824	587423240	TraesCS5A01G391700	MADS box transcription factor	QGh-5A
5A	588018170	588023759	TraesCS5A01G391800	MADS-box transcription factor	QGh-5A
5A	588371704	588373242	TraesCS5A01G391900	Cytochrome b5	QGh-5A
5A	588375981	588378850	TraesCS5A01G392000	COBRA-like protein	QGh-5A
5A	588416260	588416877	TraesCS5A01G392100	Variant surface antigen A	QGh-5A
5A	588454622	588454885	TraesCS5A01G392200	ATP binding microtubule motor family protein	QGh-5A
5A	588548991	588552559	TraesCS5A01G392300	Mitochondrial carrier family protein	QGh-5A
5A	588553972	588558777	TraesCS5A01G392400	WD repeat-containing protein	QGh-5A
5A	588731012	588738959	TraesCS5A01G392500	Kinase family protein	QGh-5A
5A	588740030	588746194	TraesCS5A01G392600	ABC transporter B family protein	QGh-5A
5A	588756468	588762030	TraesCS5A01G392700	ABC transporter B family protein	QGh-5A
5A	588844824	588849185	TraesCS5A01G392800	Haloacid dehalogenase-like hydrolase (HAD) superfamily protein	QGh-5A
5A	588852154	588854290	TraesCS5A01G392900	50S ribosomal protein L13	QGh-5A
5A	588873342	588876413	TraesCS5A01G393000	Receptor protein kinase, putative	QGh-5A
5A	589028984	589031100	TraesCS5A01G393100	Histone-lysine N-methyltransferase, H3 lysine-4 specific	QGh-5A
5A	589060597	589062401	TraesCS5A01G393200	Glucan endo-1,3-beta-glucosidase 3	QGh-5A
5A	589219721	589222431	TraesCS5A01G393300	Transmembrane protein adipocyte-associated 1	QGh-5A
5A	589227163	589233276	TraesCS5A01G393400	RNA polymerase-associated protein LEO1	QGh-5A
5A	589243355	589243981	TraesCS5A01G393500	Mitotic-spindle organizing protein 1B	QGh-5A
5A	589284252	589285376	TraesCS5A01G393600	Gag-pol polyprotein-like protein	QGh-5A
5A	589288228	589293989	TraesCS5A01G393700	Dentin sialophosphoprotein-like protein, putative	QGh-5A
5A	589295256	589298762	TraesCS5A01G393800	Protein Asterix	QGh-5A
5A	589311576	589313132	TraesCS5A01G393900	UDP-glycosyltransferase	QGh-5A
5A	589328301	589329744	TraesCS5A01G394000	UDP-glycosyltransferase	QGh-5A
5A	589337445	589338368	TraesCS5A01G394100	UDP-glycosyltransferase	QGh-5A
5A	589370613	589373630	TraesCS5A01G394200	UDP-glycosyltransferase	QGh-5A
5A	589379533	589383918	TraesCS5A01G394300	GDSL esterase/lipase	QGh-5A
5A	589579105	589580767	TraesCS5A01G394400	UDP-glycosyltransferase	QGh-5A
5A	589584058	589585518	TraesCS5A01G394500	UDP-glycosyltransferase	QGh-5A
5A	590294028	590294885	TraesCS5A01G394600	UDP-glycosyltransferase	QGh-5A
5A	590452869	590453582	TraesCS5A01G394700	UDP-glycosyltransferase	QGh-5A
5A	590526676	590527764	TraesCS5A01G394800	UDP-glycosyltransferase	QGh-5A
5A	590540043	590541485	TraesCS5A01G394900	UDP-glucose 6-dehydrogenase	QGh-5A
5A	590566730	590566993	TraesCS5A01G395000	GRF zinc finger family protein	QGh-5A
5A	590577546	590579922	TraesCS5A01G395100	WRKY transcription factor	QGh-5A
5A	590597251	590605262	TraesCS5A01G395200	Alpha-1,4 glucan phosphorylase	QGh-5A
5A	590664590	590669516	TraesCS5A01G395300	Cyclic nucleotide-gated channel	QGh-5A
5A	590677190	590679413	TraesCS5A01G395400	Beta-glucosidase, putative	QGh-5A
5A	590682598	590685957	TraesCS5A01G395500	Ankyrin repeat family protein	QGh-5A
5A	590695188	590695886	TraesCS5A01G395600	Blue copper protein	QGh-5A
5A	590842551	590849046	TraesCS5A01G395700	Serine/threonine phosphatase-like protein	QGh-5A
5A	590849834	590850703	TraesCS5A01G395800	Early nodulin-like protein	QGh-5A
5A	591012878	591020537	TraesCS5A01G395900	Two-component response regulator	QGh-5A
5A	591081866	591082624	TraesCS5A01G396000	Ring finger protein, putative	QGh-5A
5A	591089407	591094745	TraesCS5A01G396100	Kinesin-like protein	QGh-5A
5A	591124958	591128001	TraesCS5A01G396200	Disease resistance protein RPM1	QGh-5A
5A	591133343	591141882	TraesCS5A01G396300	Protein kinase family protein, putative, expressed	QGh-5A
5A	591151574	591156547	TraesCS5A01G396400	T-box transcription factor, putative (DUF863)	QGh-5A
5A	591313579	591320158	TraesCS5A01G396500	T-box transcription factor, putative (DUF863)	QGh-5A
5A	591433151	591438442	TraesCS5A01G396600	Mitotic checkpoint protein bub3.1	QGh-5A
5A	591438802	591441049	TraesCS5A01G396700	Glutamate NMDA receptor subunit epsilon-1, putative (DUF3598)	QGh-5A
5A	591442764	591446648	TraesCS5A01G396800	WRKY transcription factor	QGh-5A
5A	591463391	591465941	TraesCS5A01G396900	Protein ENHANCED DISEASE RESISTANCE 2-like	QGh-5A
5A	591486442	591488640	TraesCS5A01G397000	Origin recognition complex subunit protein 5	QGh-5A
5A	591490660	591493200	TraesCS5A01G397100	Receptor-like kinase, putative	QGh-5A
5A	591635498	591637666	TraesCS5A01G397200	basic helix-loop-helix (bHLH) DNA-binding superfamily protein	QGh-5A
5A	591678657	591680541	TraesCS5A01G397300	Aminotransferase-like, plant mobile domain-containing protein	QGh-5A
5A	591817853	591818116	TraesCS5A01G397400	Serpin-like protein	QGh-5A
5A	591868022	591868822	TraesCS5A01G397500	GDSL esterase/lipase family	QGh-5A
5A	591976101	591977663	TraesCS5A01G397600	GDSL esterase/lipase family	QGh-5A
5A	591992520	591994192	TraesCS5A01G397700	Cytochrome P450	QGh-5A
5A	592034012	592036366	TraesCS5A01G397800	Cytochrome P450	QGh-5A
5A	592122391	592125150	TraesCS5A01G397900	Cytochrome P450	QGh-5A
5A	592198184	592199947	TraesCS5A01G398000	Cytochrome P450	QGh-5A
5A	592205430	592208258	TraesCS5A01G398100	TIP41-like family protein	QGh-5A
5A	592276546	592280603	TraesCS5A01G398200	Kinase family protein	QGh-5A
5A	592289746	592292435	TraesCS5A01G398300	Aspartate-semialdehyde dehydrogenase, N-acetyl-gamma-glutamyl-phosphate reductase	QGh-5A
5A	592294239	592297005	TraesCS5A01G398400	Something about silencing protein 10	QGh-5A
5A	592302499	592302890	TraesCS5A01G398500	Gibberellin-regulated protein 1	QGh-5A
5A	592474249	592474653	TraesCS5A01G398600	Gibberellin-regulated protein 1	QGh-5A
5A	592519870	592520318	TraesCS5A01G398700	Gibberellin-regulated protein 1	QGh-5A
5A	592622150	592623539	TraesCS5A01G398800	Upstream activation factor subunit spp27	QGh-5A
5A	592636653	592638925	TraesCS5A01G398900	Phosphatase 2C family protein	QGh-5A
5A	592681618	592687352	TraesCS5A01G399000	Ankyrin repeat family protein, putative, expressed	QGh-5A
5A	592832477	592833646	TraesCS5A01G399100	Peroxidase	QGh-5A
5A	592833978	592834289	TraesCS5A01G399200	NAD(P)H-quinone oxidoreductase subunit 3, chloroplastic	QGh-5A
5A	593035251	593035562	TraesCS5A01G399300	NAD(P)H-quinone oxidoreductase subunit 3, chloroplastic	QGh-5A
5A	593035894	593037063	TraesCS5A01G399400	Peroxidase	QGh-5A
5A	593054697	593055861	TraesCS5A01G399500	Peroxidase	QGh-5A
5A	593078329	593079783	TraesCS5A01G399600	Pentatricopeptide repeat protein	QGh-5A
5A	593087672	593090332	TraesCS5A01G399700	tRNA pseudouridine synthase D	QGh-5A
5A	593087978	593090275	TraesCS5A01G399800	Subtilisin-like protease	QGh-5A
5A	593119799	593124948	TraesCS5A01G399900	Chaperone protein DnaJ	QGh-5A
5A	593162221	593171513	TraesCS5A01G400000	Prolyl 4-hydroxylase alpha-like protein	QGh-5A
5A	593172545	593179035	TraesCS5A01G400100	Protein kinase	QGh-5A
5A	593233901	593235909	TraesCS5A01G400200	myosin-binding protein (Protein of unknown function, DUF593)	QGh-5A
5A	593240795	593242595	TraesCS5A01G400300	T-box transcription factor, putative (DUF863)	QGh-5A
5A	593324242	593334277	TraesCS5A01G400400	Alpha-N-acetylglucosaminidase	QGh-5A
5A	593340034	593341244	TraesCS5A01G400500	Peroxidase	QGh-5A
5A	593352305	593354208	TraesCS5A01G400600	Peroxidase	QGh-5A
5A	593394937	593395348	TraesCS5A01G400700	K+ uptake permease 9	QGh-5A
5A	593463302	593466720	TraesCS5A01G400800	Serine/threonine protein phosphatase 7 long form isogeny	QGh-5A
5A	593468019	593474214	TraesCS5A01G400900	Protein kinase	QGh-5A
5A	593748205	593749028	TraesCS5A01G401000	Keratin, type II cuticular Hb1	QGh-5A
5A	593760407	593762051	TraesCS5A01G401100	N-acetyltransferase, putative, expressed	QGh-5A
5A	594080964	594081956	TraesCS5A01G401200	Zinc-finger protein	QGh-5A
5A	594132650	594133932	TraesCS5A01G401300	basic helix-loop-helix (bHLH) DNA-binding superfamily protein	QGh-5A
5A	594137248	594145013	TraesCS5A01G401400	Kinase	QGh-5A
5A	594321655	594326725	TraesCS5A01G401500	Upstream activation factor subunit spp27	QGh-5A
5A	594350900	594352361	TraesCS5A01G401600	Two-component response regulator	QGh-5A
5A	594571029	594576786	TraesCS5A01G401700	Kinase family protein	QGh-5A
5A	594770755	594771900	TraesCS5A01G401800	Dof zinc finger protein	QGh-5A
5A	594953149	594957193	TraesCS5A01G401900	Kinase family protein	QGh-5A
5A	594958127	594960608	TraesCS5A01G402000	Tunicamycin induced 1	QGh-5A
5A	594962119	594964348	TraesCS5A01G402100	Processing peptidase	QGh-5A
5A	594967683	594970352	TraesCS5A01G402200	Nuclear pore complex protein NUP58	QGh-5A
5A	595037561	595038877	TraesCS5A01G402300	Maternal effect embryo arrest 14-1	QGh-5A
5A	595037573	595037749	TraesCS5A01G402400	Arabinanase/levansucrase/invertase	QGh-5A
5A	595144148	595146982	TraesCS5A01G402500	Molybdenum cofactor sulfurase	QGh-5A
5A	595371952	595372493	TraesCS5A01G402600	Cytochrome b6-f complex subunit 7	QGh-5A
5A	595373264	595378294	TraesCS5A01G402700	Transmembrane protein 147	QGh-5A
5A	595393479	595398929	TraesCS5A01G402800	Myb family transcription factor-like protein	QGh-5A
5A	595408044	595408325	TraesCS5A01G402900	Staphylococcal nuclease domain-containing protein 1	QGh-5A
5A	595409479	595409712	TraesCS5A01G403000	RNA-directed DNA polymerase (reverse transcriptase)-related family protein	QGh-5A
5A	595418065	595421416	TraesCS5A01G403100	Proteasome assembly chaperone 2	QGh-5A
5A	595541037	595542563	TraesCS5A01G403200	Cytochrome P450 allene oxide synthase	QGh-5A
5A	595551967	595554259	TraesCS5A01G403300	Thioredoxin-like protein	QGh-5A
5A	595894274	595896730	TraesCS5A01G403400	BTB/POZ domain-containing protein	QGh-5A
5A	595897060	595897971	TraesCS5A01G403500	Pentatricopeptide repeat-containing protein	QGh-5A
5A	596008276	596010652	TraesCS5A01G403600	Cold acclimation protein	QGh-5A
5A	596011525	596013551	TraesCS5A01G403700	Cold acclimation protein	QGh-5A
5A	596019775	596020655	TraesCS5A01G403800	CASP-like protein	QGh-5A
5A	596032463	596033164	TraesCS5A01G403900	HTH-type transcriptional regulator	QGh-5A
5A	596044490	596045029	TraesCS5A01G404000	DUF4228 domain protein	QGh-5A
5A	596054768	596055470	TraesCS5A01G404100	HTH-type transcriptional regulator	QGh-5A
5A	596086661	596087363	TraesCS5A01G404200	HTH-type transcriptional regulator	QGh-5A
5A	596366828	596371037	TraesCS5A01G404300	electron transporter, putative (Protein of unknown function, DUF547)	QGh-5A
5A	596447489	596450930	TraesCS5A01G404400	transmembrane protein (DUF616)	QGh-5A
5A	596452139	596453897	TraesCS5A01G404500	30S ribosomal protein S9	QGh-5A
5A	596462904	596465178	TraesCS5A01G404600	BTB/POZ domain-containing protein	QGh-5A
5A	596486672	596487232	TraesCS5A01G404700	Calcium-binding protein	QGh-5A
5A	596521223	596523519	TraesCS5A01G404800	Cytochrome c biogenesis protein	QGh-5A
5A	596552839	596553306	TraesCS5A01G404900	3-hydroxy-3-methylglutaryl coenzyme A reductase	QGh-5A
5A	596560149	596561279	TraesCS5A01G405000	Protein PHLOEM PROTEIN 2-LIKE A10	QGh-5A
5A	596565201	596567266	TraesCS5A01G405100	E3 ubiquitin-protein ligase MARCH6	QGh-5A
5A	596580437	596581191	TraesCS5A01G405200	Basic-leucine zipper (BZIP) transcription factor family	QGh-5A
5A	596660427	596664232	TraesCS5A01G405300	RNA-binding protein-like	QGh-5A
5A	597254201	597257501	TraesCS5A01G405400	AP2-like ethylene-responsive transcription factor	QGh-5A
5A	597264612	597265701	TraesCS5A01G405500	Endochitinase (Chitinase)	QGh-5A
5A	597279087	597280070	TraesCS5A01G405600	Chitinase	QGh-5A
5A	597289477	597292418	TraesCS5A01G405700	Cellulose synthase-like protein	QGh-5A
5A	597328550	597330293	TraesCS5A01G405800	Myb transcription factor	QGh-5A
5A	597499163	597505069	TraesCS5A01G405900	Homeobox protein knotted-1-like 1	QGh-5A
5A	597660375	597663741	TraesCS5A01G406000	Eukaryotic translation initiation factor 3 subunit C	QGh-5A

## Sheet: PH
Supplementary File S1. List of candidate genes identified within QTL regions for Plant height (PH) trait
Chromosome	Start	End	Gene ID	Function	QTL
2D	17605330	17605703	TraesCS2D01G047900	Defensin	QPh-2D
2D	17606644	17608418	TraesCS2D01G048000	mechanosensitive channel of small conductance-like 5	QPh-2D
2D	17611412	17612106	TraesCS2D01G048100	Cyclic di-GMP-binding protein	QPh-2D
2D	17631081	17631454	TraesCS2D01G048200	Defensin	QPh-2D
2D	17632396	17634169	TraesCS2D01G048300	mechanosensitive channel of small conductance-like 5	QPh-2D
2D	17638988	17639305	TraesCS2D01G048400	Cyclic di-GMP-binding protein	QPh-2D
2D	17773902	17775213	TraesCS2D01G048500	PHD finger transcription factor	QPh-2D
2D	17790787	17793198	TraesCS2D01G048600	Disease resistance protein (NBS-LRR class) family	QPh-2D
2D	17798878	17805428	TraesCS2D01G048700	Terpene synthase	QPh-2D
2D	17813363	17818762	TraesCS2D01G048800	ABC transporter G family member	QPh-2D
2D	17830405	17831811	TraesCS2D01G048900	F-box family protein	QPh-2D
2D	17954901	17956495	TraesCS2D01G049000	F-box family protein	QPh-2D
2D	17984478	17984828	TraesCS2D01G049100	Ribosomal protein S13	QPh-2D
2D	18168953	18169945	TraesCS2D01G049200	Nicotianamine synthase	QPh-2D
2D	18186165	18186749	TraesCS2D01G049300	F-box family protein	QPh-2D
2D	18210500	18210766	TraesCS2D01G049400	Transcription factor, putative	QPh-2D
2D	18230525	18234268	TraesCS2D01G049500	60 kDa chaperonin	QPh-2D
2D	18234547	18235241	TraesCS2D01G049600	Pectinesterase inhibitor	QPh-2D
2D	18268801	18269730	TraesCS2D01G049700	Gibberellin 2-beta-dioxygenase 2	QPh-2D
2D	18268819	18269889	TraesCS2D01G049800	Sulfotransferase	QPh-2D
2D	18302957	18305285	TraesCS2D01G049900	translocon at the outer envelope membrane of chloroplasts 159	QPh-2D
2D	18326429	18327040	TraesCS2D01G050000	HXXXD-type acyl-transferase family protein	QPh-2D
2D	18373687	18374810	TraesCS2D01G050100	Dirigent protein	QPh-2D
2D	18611770	18613135	TraesCS2D01G050200	Dirigent protein	QPh-2D
2D	18642131	18646326	TraesCS2D01G050300	Peptidylprolyl isomerase	QPh-2D
2D	18647533	18648991	TraesCS2D01G050400	F-box family protein	QPh-2D
2D	18736222	18737382	TraesCS2D01G050500	F-box family protein	QPh-2D
2D	18748194	18749334	TraesCS2D01G050600	Glycosyltransferase	QPh-2D
2D	18755331	18763389	TraesCS2D01G050700	Serine/threonine-protein kinase	QPh-2D
2D	19045356	19047102	TraesCS2D01G050800	Serine/threonine-protein kinase	QPh-2D
2D	19067790	19069604	TraesCS2D01G050900	transmembrane protein, putative (DUF594)	QPh-2D
2D	19239270	19241048	TraesCS2D01G051000	WRKY transcription factor	QPh-2D
2D	19244464	19245180	TraesCS2D01G051100	Chalcone synthase	QPh-2D
2D	19462216	19464285	TraesCS2D01G051200	transmembrane protein, putative (DUF594)	QPh-2D
2D	19543541	19544843	TraesCS2D01G051300	Chalcone synthase	QPh-2D
2D	19555640	19558190	TraesCS2D01G051400	Alpha/beta-Hydrolases superfamily protein	QPh-2D
2D	19560990	19564174	TraesCS2D01G051500	WRKY transcription factor 64-like protein	QPh-2D
2D	19580696	19582357	TraesCS2D01G051600	transmembrane protein, putative (DUF594)	QPh-2D
2D	19587015	19588489	TraesCS2D01G051700	NB-ARC domain-containing disease resistance protein	QPh-2D
2D	19603312	19624778	TraesCS2D01G051800	Pleiotropic drug resistance ABC transporter	QPh-2D
2D	19643140	19646816	TraesCS2D01G051900	Ubiquitin-conjugating enzyme E2	QPh-2D
2D	19652720	19653178	TraesCS2D01G052000	Plant cadmium resistance 2-like protein	QPh-2D
2D	19847715	19849015	TraesCS2D01G052100	Bidirectional sugar transporter SWEET	QPh-2D
2D	20060235	20062057	TraesCS2D01G052200	O-methyltransferase	QPh-2D
2D	20183831	20185414	TraesCS2D01G052300	FAD-binding Berberine family protein	QPh-2D
2D	20187852	20189060	TraesCS2D01G052400	FAD-binding Berberine family protein	QPh-2D
2D	20323131	20324717	TraesCS2D01G052500	FAD-binding Berberine family protein	QPh-2D
2D	20366365	20366946	TraesCS2D01G052600	Polynucleotidyl transferase, ribonuclease H-like superfamily protein	QPh-2D
2D	20381093	20382679	TraesCS2D01G052700	FAD-binding Berberine family protein	QPh-2D
2D	20424786	20427230	TraesCS2D01G052800	Serine/threonine-protein kinase	QPh-2D
2D	20432763	20439635	TraesCS2D01G052900	Kinase family protein	QPh-2D
2D	20605430	20620647	TraesCS2D01G053000	Protein kinase family protein	QPh-2D
2D	20661350	20662888	TraesCS2D01G053100	Peptidylprolyl isomerase	QPh-2D
2D	20676730	20688157	TraesCS2D01G053200	Cyclopropane-fatty-acyl-phospholipid synthase	QPh-2D
2D	20768422	20770875	TraesCS2D01G053300	Serine/threonine-protein kinase	QPh-2D
2D	20778121	20780804	TraesCS2D01G053400	Peptidylprolyl isomerase	QPh-2D
2D	20917753	20918041	TraesCS2D01G053500	B3 domain-containing protein family	QPh-2D
2D	21055483	21057639	TraesCS2D01G053600	Glycosyltransferase	QPh-2D
2D	21088520	21088888	TraesCS2D01G053700	Cysteine protease, putative	QPh-2D
2D	21141496	21142759	TraesCS2D01G053800	Ribosome-binding factor A	QPh-2D
2D	21509811	21513682	TraesCS2D01G053900	DNA repair protein-like protein	QPh-2D
2D	21553754	21554584	TraesCS2D01G054000	Glycosyltransferase	QPh-2D
2D	21607694	21610475	TraesCS2D01G054100	Protein kinase	QPh-2D
2D	21617522	21622054	TraesCS2D01G054200	transmembrane protein, putative (DUF679)	QPh-2D
2D	21681319	21682155	TraesCS2D01G054300	transmembrane protein, putative (DUF679)	QPh-2D
2D	21743123	21743812	TraesCS2D01G054400	transmembrane protein, putative (DUF679)	QPh-2D
2D	21809929	21810195	TraesCS2D01G054500	Penicillin-binding protein 1A	QPh-2D
2D	21825284	21828937	TraesCS2D01G054600	Ribosomal RNA apurinic site specific lyase-like	QPh-2D
2D	21917014	21920656	TraesCS2D01G054700	Cytochrome P450	QPh-2D
2D	22109095	22110926	TraesCS2D01G054800	Glycosyltransferase	QPh-2D
2D	22119375	22121591	TraesCS2D01G054900	Glycosyltransferase	QPh-2D
2D	22144329	22146197	TraesCS2D01G055000	Glycosyltransferase	QPh-2D
2D	22151766	22152251	TraesCS2D01G055100	Glycosyltransferase	QPh-2D
2D	22155271	22156091	TraesCS2D01G055200	Glycosyltransferase	QPh-2D
2D	22161244	22162409	TraesCS2D01G055300	Sulfotransferase	QPh-2D
2D	22165826	22166815	TraesCS2D01G055400	Sulfotransferase	QPh-2D
2D	22170028	22171044	TraesCS2D01G055500	Sulfotransferase	QPh-2D
2D	22197792	22206640	TraesCS2D01G055600	ABC subfamily C transporter	QPh-2D
2D	22246914	22248492	TraesCS2D01G055700	GRAS transcription factor	QPh-2D
2D	22386040	22393054	TraesCS2D01G055800	ABC subfamily C transporter	QPh-2D
2D	22419679	22425976	TraesCS2D01G055900	Protein kinase	QPh-2D
2D	22428544	22433963	TraesCS2D01G056000	Ubiquitin thioesterase	QPh-2D
2D	22447988	22452904	TraesCS2D01G056100	S-acyltransferase	QPh-2D
2D	22463890	22469154	TraesCS2D01G056200	Ubiquitin thioesterase	QPh-2D
2D	22469969	22480066	TraesCS2D01G056300	Multidrug resistance protein ABC transporter family protein	QPh-2D
2D	22497262	22500009	TraesCS2D01G056400	transmembrane protein, putative (DUF594)	QPh-2D
2D	22503109	22504242	TraesCS2D01G056500	Calcium-dependent lipid-binding (CaLB domain) family protein	QPh-2D
2D	22508389	22511305	TraesCS2D01G056600	Leucine-rich repeat receptor-like protein kinase family protein	QPh-2D
2D	22514954	22516267	TraesCS2D01G056700	Clathrin light chain	QPh-2D
2D	22566890	22567519	TraesCS2D01G056800	Disease resistance protein (TIR-NBS-LRR class) family	QPh-2D
2D	22608608	22610911	TraesCS2D01G056900	transmembrane protein, putative (DUF594)	QPh-2D
2D	22767625	22768557	TraesCS2D01G057000	Acidic chitinase	QPh-2D
2D	22785759	22786784	TraesCS2D01G057100	MBOAT (Membrane bound O-acyl transferase) family protein	QPh-2D
2D	22788851	22790455	TraesCS2D01G057200	Cysteine protease	QPh-2D
2D	22818167	22820923	TraesCS2D01G057300	Leucine-rich repeat receptor-like protein kinase family protein	QPh-2D
2D	22840295	22842937	TraesCS2D01G057400	Galactose oxidase/kelch repeat superfamily protein	QPh-2D
2D	22848700	22854885	TraesCS2D01G057500	Xaa-Pro dipeptidase	QPh-2D
2D	22915990	22922541	TraesCS2D01G057600	disease resistance protein (TIR-NBS-LRR class)	QPh-2D
2D	22954044	22956108	TraesCS2D01G057700	receptor kinase 1	QPh-2D
2D	22961077	22962191	TraesCS2D01G057800	bZIP transcription factor family protein	QPh-2D
2D	22962326	22964722	TraesCS2D01G057900	Chaperone protein DnaJ	QPh-2D
2D	23025148	23027056	TraesCS2D01G058000	Cystathionine gamma-synthase	QPh-2D
2D	23044475	23046460	TraesCS2D01G058100	Cystathionine gamma-synthase	QPh-2D
2D	23052302	23054098	TraesCS2D01G058200	Cystathionine gamma-synthase	QPh-2D
2D	23104850	23106692	TraesCS2D01G058300	Cystathionine gamma-synthase	QPh-2D
2D	23167459	23168568	TraesCS2D01G058400	Short-chain dehydrogenase/reductase	QPh-2D
2D	23177339	23180158	TraesCS2D01G058500	Cytochrome P450 family protein	QPh-2D
2D	23293340	23295434	TraesCS2D01G058600	Cytochrome P450 family protein, expressed	QPh-2D
2D	23304676	23311445	TraesCS2D01G058700	Cation-chloride cotransporter 1	QPh-2D
2D	23336696	23337916	TraesCS2D01G058800	F-box protein family-like	QPh-2D
2D	23415076	23417339	TraesCS2D01G058900	Cytochrome P450	QPh-2D
2D	23421198	23422427	TraesCS2D01G059000	F-box domain containing protein	QPh-2D
2D	24488173	24488970	TraesCS2D01G059100	ARM repeat superfamily protein	QPh-2D
2D	24557013	24557527	TraesCS2D01G059200	Ribosome production factor 2-like protein	QPh-2D
2D	24559079	24562484	TraesCS2D01G059300	Endoribonuclease Dicer-like protein	QPh-2D
2D	24702117	24705328	TraesCS2D01G059400	SWI/SNF and RSC complexes subunit ssr1	QPh-2D
2D	24751939	24753019	TraesCS2D01G059500	BTB/POZ and MATH domain-containing protein 2	QPh-2D
2D	24878071	24879207	TraesCS2D01G059600	2-oxoglutarate-dependent dioxygenase-related family protein	QPh-2D
2D	24906687	24907097	TraesCS2D01G059700	BTB/POZ domain-containing protein	QPh-2D
2D	24921172	24925701	TraesCS2D01G059800	RNA-binding family protein	QPh-2D
2D	24935976	24937229	TraesCS2D01G059900	3'-N-debenzoyl-2'-deoxytaxol N-benzoyltransferase	QPh-2D
2D	24944962	24954096	TraesCS2D01G060000	SNARE-interacting protein KEULE	QPh-2D
2D	24963512	24981956	TraesCS2D01G060100	Cleavage and polyadenylation specificity factor subunit 1	QPh-2D
2D	25024746	25025714	TraesCS2D01G060200	6-phosphogluconate dehydrogenase-like protein	QPh-2D
2D	25026174	25027325	TraesCS2D01G060300	Glycosyltransferase	QPh-2D
2D	25029634	25030053	TraesCS2D01G060400	F-box protein	QPh-2D
2D	25041622	25043478	TraesCS2D01G060500	Dirigent protein	QPh-2D
2D	25044189	25047298	TraesCS2D01G060600	WD-repeat protein, putative	QPh-2D
2D	25050255	25052236	TraesCS2D01G060700	F-box protein	QPh-2D
2D	25163804	25168693	TraesCS2D01G060800	Endo-1,4-beta-xylanase	QPh-2D
2D	25175407	25176288	TraesCS2D01G060900	receptor kinase 1	QPh-2D
2D	25184314	25184949	TraesCS2D01G061000	Proline-rich protein, putative, expressed	QPh-2D
2D	25204654	25205584	TraesCS2D01G061100	Proline-rich protein, putative, expressed	QPh-2D
2D	25269295	25270119	TraesCS2D01G061200	Proline-rich protein, putative, expressed	QPh-2D
2D	25318804	25319535	TraesCS2D01G061300	Proline-rich protein, putative, expressed	QPh-2D
2D	25323694	25332552	TraesCS2D01G061400	Proline-rich protein, putative, expressed	QPh-2D
2D	25338997	25340578	TraesCS2D01G061500	NAC domain protein,	QPh-2D
2D	25347610	25349121	TraesCS2D01G061600	NAC domain protein,	QPh-2D
2D	25351885	25354737	TraesCS2D01G061700	Pentatricopeptide repeat-containing protein	QPh-2D
2D	25621995	25624573	TraesCS2D01G061800	p-loop nucleoside triphosphate hydrolase superfamily protein	QPh-2D
2D	26034320	26035562	TraesCS2D01G061900	Telomere repeat-binding factor like-protein	QPh-2D
2D	26343689	26346126	TraesCS2D01G062000	Telomere repeat-binding factor like-protein	QPh-2D
2D	26351137	26352848	TraesCS2D01G062100	Kinase family protein	QPh-2D
2D	26353953	26365339	TraesCS2D01G062200	Glutamyl-tRNA (Gln) amidotransferase subunit A	QPh-2D
2D	26457456	26457863	TraesCS2D01G062300	Retrotransposon protein, putative, unclassified	QPh-2D
2D	26499862	26500573	TraesCS2D01G062400	UDP-glucose 6-dehydrogenase	QPh-2D
2D	26501761	26506792	TraesCS2D01G062500	UPF0307 protein	QPh-2D
2D	26532429	26535338	TraesCS2D01G062600	E3 ubiquitin-protein ligase	QPh-2D
2D	26536484	26537879	TraesCS2D01G062700	3'-N-debenzoyl-2'-deoxytaxol N-benzoyltransferase	QPh-2D
2D	26558236	26560169	TraesCS2D01G062800	Cytochrome P450 family protein, expressed	QPh-2D
2D	26612581	26621436	TraesCS2D01G062900	PHD finger protein	QPh-2D
2D	27062401	27063514	TraesCS2D01G063000	Heavy metal-associated domain containing protein, expressed	QPh-2D
2D	27074168	27079467	TraesCS2D01G063100	Prostaglandin E synthase 2	QPh-2D
2D	27254134	27265761	TraesCS2D01G063200	mRNA-capping enzyme	QPh-2D
2D	27267217	27267552	TraesCS2D01G063300	E3 ubiquitin-protein ligase	QPh-2D
2D	27276381	27278431	TraesCS2D01G063400	2-oxoglutarate (2OG) and Fe(II)-dependent oxygenase superfamily protein	QPh-2D
2D	27318304	27320379	TraesCS2D01G063500	2-oxoglutarate (2OG) and Fe(II)-dependent oxygenase superfamily protein	QPh-2D
2D	27324113	27327621	TraesCS2D01G063600	2-oxoglutarate (2OG) and Fe(II)-dependent oxygenase superfamily protein	QPh-2D
2D	27330948	27335155	TraesCS2D01G063700	2-oxoglutarate (2OG) and Fe(II)-dependent oxygenase superfamily protein	QPh-2D
2D	27451638	27459280	TraesCS2D01G063800	2-oxoglutarate (2OG) and Fe(II)-dependent oxygenase superfamily protein	QPh-2D
2D	27482527	27483488	TraesCS2D01G063900	Aquaporin	QPh-2D
2D	27493734	27497008	TraesCS2D01G064000	2-oxoglutarate (2OG) and Fe(II)-dependent oxygenase superfamily protein	QPh-2D
2D	27521116	27528649	TraesCS2D01G064100	2-oxoglutarate (2OG) and Fe(II)-dependent oxygenase superfamily protein	QPh-2D
2D	27584104	27588438	TraesCS2D01G064200	NBS-LRR disease resistance protein, putative, expressed	QPh-2D
2D	27615617	27615922	TraesCS2D01G064300	Retrovirus-related Pol polyprotein from transposon 17.6	QPh-2D
2D	27651658	27653733	TraesCS2D01G064400	F-box family protein	QPh-2D
2D	27757145	27759547	TraesCS2D01G064500	40S ribosomal protein S6	QPh-2D
2D	27761922	27762985	TraesCS2D01G064600	40S ribosomal protein S6	QPh-2D
2D	27771736	27773073	TraesCS2D01G064700	F-box domain containing protein	QPh-2D
2D	27778042	27780458	TraesCS2D01G064800	Rho GTPase-activating protein	QPh-2D
2D	27823361	27824437	TraesCS2D01G064900	Alcohol dehydrogenase, putative	QPh-2D
2D	27836822	27837685	TraesCS2D01G065000	Expansin	QPh-2D
2D	27853551	27854188	TraesCS2D01G065100	Ribulose bisphosphate carboxylase small chain	QPh-2D
2D	27859670	27860982	TraesCS2D01G065200	Ribulose bisphosphate carboxylase small chain	QPh-2D
2D	27883361	27884168	TraesCS2D01G065300	Ribulose bisphosphate carboxylase small chain	QPh-2D
2D	27887902	27889040	TraesCS2D01G065400	Ribulose bisphosphate carboxylase small chain	QPh-2D
2D	27891136	27892278	TraesCS2D01G065500	Ribulose bisphosphate carboxylase small chain	QPh-2D
2D	27901052	27902599	TraesCS2D01G065600	Ribulose bisphosphate carboxylase small chain	QPh-2D
2D	27906208	27907575	TraesCS2D01G065700	Coiled-coil domain-containing protein 6	QPh-2D
2D	27908168	27912521	TraesCS2D01G065800	Eukaryotic aspartyl protease family protein	QPh-2D
2D	27914244	27917313	TraesCS2D01G065900	Thioredoxin protein	QPh-2D
2D	27919145	27921952	TraesCS2D01G066000	Thioredoxin superfamily protein	QPh-2D
2D	27924984	27929560	TraesCS2D01G066100	Glucose-6-phosphate 1-dehydrogenase	QPh-2D
2D	27932226	27935495	TraesCS2D01G066200	Receptor-kinase, putative	QPh-2D
2D	27950004	27953297	TraesCS2D01G066300	Receptor-kinase, putative	QPh-2D
2D	27956835	27960128	TraesCS2D01G066400	Receptor-kinase, putative	QPh-2D
2D	27964279	27965896	TraesCS2D01G066500	protein kinase family protein	QPh-2D
2D	27969441	27970817	TraesCS2D01G066600	Carboxypeptidase	QPh-2D
2D	27978887	27982182	TraesCS2D01G066700	Receptor-kinase, putative	QPh-2D
2D	27992192	27995480	TraesCS2D01G066800	Receptor-kinase, putative	QPh-2D
2D	27998468	28002420	TraesCS2D01G066900	Receptor-kinase, putative	QPh-2D
2D	28005819	28009883	TraesCS2D01G067000	Receptor-kinase, putative	QPh-2D
2D	28048691	28049386	TraesCS2D01G067100	Glycosyltransferase	QPh-2D
2D	28056283	28056744	TraesCS2D01G067200	RNA-directed DNA polymerase (Reverse transcriptase)	QPh-2D
2D	28069246	28071582	TraesCS2D01G067300	Receptor-kinase, putative	QPh-2D
2D	28081792	28084892	TraesCS2D01G067400	Receptor-kinase, putative	QPh-2D
2D	28091429	28094639	TraesCS2D01G067500	Receptor-kinase, putative	QPh-2D
2D	28407722	28409132	TraesCS2D01G067600	Glycosyltransferase	QPh-2D
2D	28415314	28418322	TraesCS2D01G067700	protein kinase family protein	QPh-2D
2D	28421197	28424381	TraesCS2D01G067800	Receptor-kinase, putative	QPh-2D
2D	28428770	28429120	TraesCS2D01G067900	50S ribosomal protein L30	QPh-2D
2D	28550792	28553162	TraesCS2D01G068000	MYB-related transcription factor	QPh-2D
2D	28627202	28639375	TraesCS2D01G068100	Acetyl-CoA carboxylase	QPh-2D
2D	28725611	28725754	TraesCS2D01G068200	Photosystem II reaction center protein J	QPh-2D
2D	28729893	28733150	TraesCS2D01G068300	FACT complex subunit SPT16	QPh-2D
2D	28756281	28759578	TraesCS2D01G068400	INO80 complex subunit C	QPh-2D
2D	28762917	28764055	TraesCS2D01G068500	Cysteine protease, putative	QPh-2D
2D	28770835	28771959	TraesCS2D01G068600	F-box protein	QPh-2D
2D	28827624	28829274	TraesCS2D01G068700	NADP-dependent alkenal double bond reductase	QPh-2D
2D	28872997	28886253	TraesCS2D01G068800	receptor kinase 1	QPh-2D
2D	28895015	28896666	TraesCS2D01G068900	NADP-dependent alkenal double bond reductase	QPh-2D
2D	28913912	28915639	TraesCS2D01G069000	Glycosyltransferase	QPh-2D
2D	28965022	28966482	TraesCS2D01G069100	Glycosyltransferase	QPh-2D
2D	28984214	28985053	TraesCS2D01G069200	Pre-mRNA-splicing factor CWC22	QPh-2D
2D	29152663	29157399	TraesCS2D01G069300	Lactoylglutathione lyase	QPh-2D
2D	29157785	29162938	TraesCS2D01G069400	CW7 protein, putative	QPh-2D
2D	29164465	29170337	TraesCS2D01G069500	Glycerol-3-phosphate dehydrogenase	QPh-2D
2D	29177773	29184643	TraesCS2D01G069600	Disease resistance protein (TIR-NBS-LRR class) family	QPh-2D
2D	29187579	29189096	TraesCS2D01G069700	Glycosyltransferase	QPh-2D
2D	29285122	29286442	TraesCS2D01G069800	Alcohol dehydrogenase, putative	QPh-2D
2D	29452439	29454319	TraesCS2D01G069900	Arginine decarboxylase	QPh-2D
4B	24563203	24566505	TraesCS4B01G032800	tRNA (Ile)-lysidine synthase	QPh-4B.1
4B	24568303	24570345	TraesCS4B01G032900	transmembrane protein, putative (Protein of unknown function, DUF538)	QPh-4B.1
4B	24664029	24665964	TraesCS4B01G033000	Glycosyltransferase	QPh-4B.1
4B	24689767	24690639	TraesCS4B01G033100	Germin-like protein	QPh-4B.1
4B	24696042	24696716	TraesCS4B01G033200	Germin-like protein 1	QPh-4B.1
4B	24733185	24733990	TraesCS4B01G033300	Germin-like protein 1	QPh-4B.1
4B	24741569	24742960	TraesCS4B01G033400	Germin-like protein 1	QPh-4B.1
4B	24746070	24746456	TraesCS4B01G033500	Germin-like protein	QPh-4B.1
4B	24759337	24760145	TraesCS4B01G033600	Germin-like protein 1	QPh-4B.1
4B	24765232	24770127	TraesCS4B01G033700	Ankyrin-repeat protein	QPh-4B.1
4B	24833669	24838684	TraesCS4B01G033800	Lysine--tRNA ligase	QPh-4B.1
4B	24855458	24858121	TraesCS4B01G033900	30S ribosomal protein S21	QPh-4B.1
4B	24901713	24903635	TraesCS4B01G034000	Leucine-rich repeat-containing protein 59	QPh-4B.1
4B	24904687	24907633	TraesCS4B01G034100	Nucleobase ascorbate transporter	QPh-4B.1
4B	25012608	25013561	TraesCS4B01G034200	F-box protein	QPh-4B.1
4B	25264220	25266889	TraesCS4B01G034300	30S ribosomal protein S21	QPh-4B.1
4B	25269926	25270270	TraesCS4B01G034400	50S ribosomal protein L18	QPh-4B.1
4B	25270980	25275384	TraesCS4B01G034500	Lysine--tRNA ligase	QPh-4B.1
4B	25384962	25394077	TraesCS4B01G034600	Ankyrin repeat family protein	QPh-4B.1
4B	25444439	25445101	TraesCS4B01G034700	TRM32-like protein (DUF3741)	QPh-4B.1
4B	25482493	25485164	TraesCS4B01G034800	Leucine-rich repeat receptor-like kinase	QPh-4B.1
4B	25498065	25498991	TraesCS4B01G034900	Leucine-rich repeat receptor-like protein kinase	QPh-4B.1
4B	25559203	25571546	TraesCS4B01G035000	Leucine-rich repeat receptor-like protein kinase	QPh-4B.1
4B	25790671	25793027	TraesCS4B01G035100	Leucine-rich repeat receptor-like kinase	QPh-4B.1
4B	25812203	25813837	TraesCS4B01G035200	Cytochrome P450 family protein, expressed	QPh-4B.1
4B	25830029	25834081	TraesCS4B01G035300	Myelin-associated oligodendrocyte basic protein isoform 1	QPh-4B.1
4B	25834600	25836908	TraesCS4B01G035400	Proteasome subunit beta type	QPh-4B.1
4B	25842779	25852639	TraesCS4B01G035500	Chloride channel protein	QPh-4B.1
4B	25886444	25889279	TraesCS4B01G035600	Late embryogenesis abundant hydroxyproline-rich glycoprotein	QPh-4B.1
4B	25945103	25946603	TraesCS4B01G035700	Cytokinin riboside 5'-monophosphate phosphoribohydrolase	QPh-4B.1
4B	25952026	25957025	TraesCS4B01G035800	Protein kinase superfamily protein	QPh-4B.1
4B	26071745	26072344	TraesCS4B01G035900	Pheromone-binding protein Gp-9	QPh-4B.1
4B	26119351	26119899	TraesCS4B01G036000	DNA topoisomerase	QPh-4B.1
4B	26157732	26158404	TraesCS4B01G036100	cysteine-rich repeat secretory-like protein (DUF26)	QPh-4B.1
4B	26199774	26200464	TraesCS4B01G036200	Pheromone-binding protein Gp-9	QPh-4B.1
4B	26241447	26242164	TraesCS4B01G036300	cysteine-rich repeat secretory-like protein (DUF26)	QPh-4B.1
4B	26280961	26281650	TraesCS4B01G036400	cysteine-rich repeat secretory-like protein (DUF26)	QPh-4B.1
4B	26331578	26332657	TraesCS4B01G036500	GATA zinc finger domain-containing protein 1	QPh-4B.1
4B	26335682	26336740	TraesCS4B01G036600	BRI1 suppressor 1 (BSU1)-like 3	QPh-4B.1
4B	26351253	26351846	TraesCS4B01G036700	M-1	QPh-4B.1
4B	26486605	26492023	TraesCS4B01G036800	polyketide cyclase/dehydrase/lipid transport superfamily protein	QPh-4B.1
4B	26664252	26667606	TraesCS4B01G036900	Protein yippee-like	QPh-4B.1
4B	26791996	26794269	TraesCS4B01G037000	Zinc finger CCCH domain-containing protein	QPh-4B.1
4B	26796885	26799413	TraesCS4B01G037100	Alkaline ceramidase 3	QPh-4B.1
4B	26824399	26827490	TraesCS4B01G037200	WD-repeat protein, putative	QPh-4B.1
4B	27105059	27110144	TraesCS4B01G037300	Pescadillo homolog	QPh-4B.1
4B	27110920	27112937	TraesCS4B01G037400	Adenylosuccinate synthetase	QPh-4B.1
4B	27123769	27127289	TraesCS4B01G037500	Adenylosuccinate synthetase	QPh-4B.1
4B	27240435	27242391	TraesCS4B01G037600	Laccase	QPh-4B.1
4B	27248262	27252524	TraesCS4B01G037700	Lipoxygenase	QPh-4B.1
4B	27395599	27400923	TraesCS4B01G037800	Lipoxygenase	QPh-4B.1
4B	27518879	27523337	TraesCS4B01G037900	Lipoxygenase	QPh-4B.1
4B	27526636	27528457	TraesCS4B01G038000	F-box protein	QPh-4B.1
4B	27530536	27536178	TraesCS4B01G038100	Divalent metal cation transporter MntH 2	QPh-4B.1
4B	27638119	27647871	TraesCS4B01G038200	Importin-5	QPh-4B.1
4B	27775724	27780406	TraesCS4B01G038300	E3 ubiquitin-protein ligase SINA-like 10	QPh-4B.1
4B	27784589	27785542	TraesCS4B01G038400	phospholipase C 2	QPh-4B.1
4B	27788404	27789382	TraesCS4B01G038500	RING/U-box superfamily protein	QPh-4B.1
4B	27794423	27796789	TraesCS4B01G038600	Pentatricopeptide repeat-containing protein	QPh-4B.1
4B	27797399	27799794	TraesCS4B01G038700	spindle pole body-associated protein	QPh-4B.1
4B	27835540	27837602	TraesCS4B01G038800	Haloacid dehalogenase-like hydrolase	QPh-4B.1
4B	27865711	27867090	TraesCS4B01G038900	Pre-mRNA-splicing factor 18	QPh-4B.1
4B	27901506	27902351	TraesCS4B01G039000	Elongation of very long chain fatty acids protein 3	QPh-4B.1
4B	27904761	27906329	TraesCS4B01G039100	RING finger protein	QPh-4B.1
4B	27930961	27931763	TraesCS4B01G039200	Transcription elongation factor (TFIIS) family protein	QPh-4B.1
4B	28069375	28072756	TraesCS4B01G039300	Ethylene receptor	QPh-4B.1
4B	28143512	28149328	TraesCS4B01G039400	Phosphatidylinositol-4-phosphate 5-kinase family protein	QPh-4B.1
4B	28150495	28151669	TraesCS4B01G039500	Cysteine protease, putative	QPh-4B.1
4B	28157823	28158988	TraesCS4B01G039600	Cysteine protease, putative	QPh-4B.1
4B	28174640	28175745	TraesCS4B01G039700	Cysteine protease, putative	QPh-4B.1
4B	28179798	28182771	TraesCS4B01G039800	Cysteine protease, putative	QPh-4B.1
4B	28185747	28186852	TraesCS4B01G039900	Cysteine protease, putative	QPh-4B.1
4B	28189828	28191004	TraesCS4B01G040000	Cysteine protease, putative	QPh-4B.1
4B	28192781	28198492	TraesCS4B01G040100	Protein-protein interaction regulator	QPh-4B.1
4B	28219815	28221533	TraesCS4B01G040200	Glycosyltransferase	QPh-4B.1
4B	28231267	28232985	TraesCS4B01G040300	Glycosyltransferase	QPh-4B.1
4B	28286297	28287963	TraesCS4B01G040400	Glycosyltransferase	QPh-4B.1
4B	28302216	28303293	TraesCS4B01G040500	Dirigent protein	QPh-4B.1
4B	28304703	28307018	TraesCS4B01G040600	UDP-glycosyltransferase	QPh-4B.1
4B	28317840	28319984	TraesCS4B01G040700	Leucine-rich repeat receptor-like protein kinase family protein	QPh-4B.1
4B	28398504	28403614	TraesCS4B01G040800	Nucleotide-sugar transporter family protein	QPh-4B.1
4B	28408515	28410363	TraesCS4B01G040900	Eukaryotic peptide chain release factor subunit 1-1	QPh-4B.1
4B	28413432	28414112	TraesCS4B01G041000	sensitive to freezing 6	QPh-4B.1
4B	28414562	28417772	TraesCS4B01G041100	Beta-glucosidase	QPh-4B.1
4B	28490068	28493797	TraesCS4B01G041200	Beta-glucosidase	QPh-4B.1
4B	28536540	28538750	TraesCS4B01G041300	Protein kinase	QPh-4B.1
4B	28543046	28544505	TraesCS4B01G041400	Zinc finger family protein	QPh-4B.1
4B	28615702	28621235	TraesCS4B01G041500	Mitogen-activated protein kinase kinase kinase 1	QPh-4B.1
4B	28621497	28627017	TraesCS4B01G041600	Protein kinase	QPh-4B.1
4B	28631757	28632931	TraesCS4B01G041700	Cilia- and flagella-associated protein 69	QPh-4B.1
4B	28711339	28714203	TraesCS4B01G041800	SNARE associated Golgi protein family	QPh-4B.1
4B	28715270	28716563	TraesCS4B01G041900	30S ribosomal protein S13, putative, expressed	QPh-4B.1
4B	28717168	28719537	TraesCS4B01G042000	Plastid-lipid associated protein PAP / fibrillin family protein	QPh-4B.1
4B	28723841	28729614	TraesCS4B01G042100	Histone-lysine N-methyltransferase	QPh-4B.1
4B	28730606	28735770	TraesCS4B01G042200	Kinase family protein	QPh-4B.1
4B	28949569	28960040	TraesCS4B01G042300	Oxysterol-binding protein, putative	QPh-4B.1
4B	29267113	29270732	TraesCS4B01G042400	Phosphatidylinositol-4-phosphate 5-kinase, putative	QPh-4B.1
4B	29673211	29674674	TraesCS4B01G042500	Fantastic four-like protein	QPh-4B.1
4B	29710372	29715009	TraesCS4B01G042600	RuvB-like helicase	QPh-4B.1
4B	30362277	30363341	TraesCS4B01G042700	Teosinte branched 1 protein	QPh-4B.1
4B	30498971	30504757	TraesCS4B01G042800	Werner Syndrome-like exonuclease	QPh-4B.1
4B	30725178	30734116	TraesCS4B01G042900	Transmembrane fragile-X-F-associated protein	QPh-4B.1
4B	30837210	30840295	TraesCS4B01G043000	Drug/metabolite transporter	QPh-4B.1
4B	30861382	30863247	TraesCS4B01G043100	GAI-like protein 1	QPh-4B.1
4B	31517658	31529129	TraesCS4B01G043200	Glutamyl-tRNA(Gln) amidotransferase subunit A	QPh-4B.1
4B	31682275	31683056	TraesCS4B01G043300	Phospholipase A2	QPh-4B.1
4B	31707162	31709968	TraesCS4B01G043400	Phytanoyl-CoA dioxygenase	QPh-4B.1
4B	31711818	31712993	TraesCS4B01G043500	F-box family protein	QPh-4B.1
4B	31844573	31848825	TraesCS4B01G043600	3-oxo-5-alpha-steroid 4-dehydrogenase	QPh-4B.1
4B	31849326	31850237	TraesCS4B01G043700	Peptidylprolyl isomerase	QPh-4B.1
4B	31866106	31872281	TraesCS4B01G043800	Cinnamate 4-hydroxylase	QPh-4B.1
4B	31875157	31877685	TraesCS4B01G043900	ATP-dependent RNA helicase	QPh-4B.1
4B	31883765	31887529	TraesCS4B01G044000	Myosin-binding protein 2	QPh-4B.1
4B	31971672	31973496	TraesCS4B01G044100	DNA-binding storekeeper protein-related transcriptional regulator	QPh-4B.1
4B	32167571	32172155	TraesCS4B01G044200	Zinc finger protein VAR3, chloroplastic	QPh-4B.1
4B	32172656	32173916	TraesCS4B01G044300	Microsomal glutathione S-transferase 3	QPh-4B.1
4B	32178329	32180224	TraesCS4B01G044400	Microsomal glutathione S-transferase 3	QPh-4B.1
4B	32250781	32252552	TraesCS4B01G044500	Microsomal glutathione S-transferase 3	QPh-4B.1
4B	32255784	32256269	TraesCS4B01G044600	Basic blue protein	QPh-4B.1
4B	32259940	32260977	TraesCS4B01G044700	Basic blue protein	QPh-4B.1
4B	32278169	32279382	TraesCS4B01G044800	Regulator of Vps4 activity in the MVB pathway protein, putative	QPh-4B.1
4B	32415828	32419804	TraesCS4B01G044900	Protein kinase-like protein	QPh-4B.1
4B	32420568	32425092	TraesCS4B01G045000	Homologous-pairing protein 2-like protein	QPh-4B.1
4B	32423873	32424934	TraesCS4B01G045100	Regulator of Vps4 activity in the MVB pathway protein, putative	QPh-4B.1
4B	32486897	32487139	TraesCS4B01G045200	Calcium-dependent phospholipid-binding Copine family protein	QPh-4B.1
4B	32488164	32491019	TraesCS4B01G045300	AT-rich interactive domain protein	QPh-4B.1
4B	32496484	32498047	TraesCS4B01G045400	Accelerated cell death 11	QPh-4B.1
4B	32806085	32807631	TraesCS4B01G045500	14-3-3 protein	QPh-4B.1
4B	32811607	32819701	TraesCS4B01G045600	Protein CASP	QPh-4B.1
4B	32896637	32898153	TraesCS4B01G045700	CONSTANS-like zinc finger protein	QPh-4B.1
4B	32901791	32902443	TraesCS4B01G045800	Mitochondrial-processing peptidase subunit alpha	QPh-4B.1
4B	32904230	32926780	TraesCS4B01G045900	Phosphatidylinositol 4-kinase	QPh-4B.1
4B	32970460	32973159	TraesCS4B01G046000	ATP-dependent Clp protease ATP-binding subunit	QPh-4B.1
4B	33065739	33071378	TraesCS4B01G046100	Protein kinase	QPh-4B.1
4B	33343310	33344740	TraesCS4B01G046200	Neurogenic locus notch homolog protein 1	QPh-4B.1
4B	33349351	33354747	TraesCS4B01G046300	Coatomer subunit alpha	QPh-4B.1
4B	33360327	33361421	TraesCS4B01G046400	Histone H1	QPh-4B.1
4B	33622106	33623332	TraesCS4B01G046500	DNA-directed RNA polymerase subunit	QPh-4B.1
4B	33624714	33639099	TraesCS4B01G046600	Kinase, putative	QPh-4B.1
4B	34018902	34026504	TraesCS4B01G046700	Zinc-finger domain of monoamine-oxidase A repressor R1, putative	QPh-4B.1
4B	34027359	34031335	TraesCS4B01G046800	Zinc finger protein VAR3, chloroplastic	QPh-4B.1
4B	34033776	34037698	TraesCS4B01G046900	Ubiquitin-conjugating enzyme, E2	QPh-4B.1
4B	34051499	34054976	TraesCS4B01G047000	DNA (Cytosine-5-)-methyltransferase	QPh-4B.1
4B	34275722	34278567	TraesCS4B01G047100	Receptor-like kinase	QPh-4B.1
4B	34571641	34581411	TraesCS4B01G047200	IGR motif protein	QPh-4B.1
4B	34715153	34721695	TraesCS4B01G047300	Phosphoglucosamine mutase	QPh-4B.1
4B	34722476	34725118	TraesCS4B01G047400	Glutamine synthetase	QPh-4B.1
4B	35234105	35236516	TraesCS4B01G047500	Pentatricopeptide repeat-containing protein	QPh-4B.1
4B	35252349	35258564	TraesCS4B01G047600	Threonine dehydratase	QPh-4B.1
4B	35506412	35514925	TraesCS4B01G047700	Dynamin	QPh-4B.1
4B	35515359	35515939	TraesCS4B01G047800	NADH-ubiquinone oxidoreductase 75 kDa subunit, mitochondrial	QPh-4B.1
4B	35520607	35526208	TraesCS4B01G047900	NADH-ubiquinone oxidoreductase subunit	QPh-4B.1
4B	530965913	530969582	TraesCS4B01G261800	Serine--tRNA ligase	QPh-4B.2
4B	531050019	531056166	TraesCS4B01G261900	DnaJ domain-containing protein	QPh-4B.2
4B	531093542	531094372	TraesCS4B01G262000	transcription repressor	QPh-4B.2
4B	531106185	531107345	TraesCS4B01G262100	Extracellular matrix-binding protein ebh	QPh-4B.2
4B	531245549	531246777	TraesCS4B01G262200	Clathrin heavy chain	QPh-4B.2
4B	531479149	531480520	TraesCS4B01G262300	F-box protein PP2	QPh-4B.2
4B	531578673	531581213	TraesCS4B01G262400	Zinc finger protein	QPh-4B.2
4B	532255317	532257012	TraesCS4B01G262500	WAT1-related protein	QPh-4B.2
4B	532431663	532438151	TraesCS4B01G262600	COP9 signalosome complex subunit 4	QPh-4B.2
4B	532438959	532441554	TraesCS4B01G262700	Vicilin-like antimicrobial peptides 2-2	QPh-4B.2
4B	532581177	532582838	TraesCS4B01G262800	Sugar transporter family protein, expressed	QPh-4B.2
4B	532719136	532720813	TraesCS4B01G262900	Mannitol transporter, putative, expressed	QPh-4B.2
4B	533487296	533491021	TraesCS4B01G263000	Dehydrodolichyl diphosphate synthase complex subunit NUS1	QPh-4B.2
4B	533498076	533501119	TraesCS4B01G263100	30S ribosomal protein S10, putative	QPh-4B.2
4B	533499672	533500538	TraesCS4B01G263200	Alpha/beta-Hydrolases superfamily protein	QPh-4B.2
4B	533723477	533724406	TraesCS4B01G263300	Serine acetyltransferase 3	QPh-4B.2
4B	534327195	534327743	TraesCS4B01G263400	F-box family protein	QPh-4B.2
4B	534404322	534408836	TraesCS4B01G263500	CASP-like protein	QPh-4B.2
4B	534710524	534710960	TraesCS4B01G263600	RNA-directed DNA polymerase (reverse transcriptase)-related family protein	QPh-4B.2
4B	534721884	534722318	TraesCS4B01G263700	OSBP(oxysterol binding protein)-related protein 1C	QPh-4B.2
4B	534728685	534732208	TraesCS4B01G263800	Sulfate transporter	QPh-4B.2
4B	534735387	534738513	TraesCS4B01G263900	Sulfate transporter	QPh-4B.2
4D	410279	411298	TraesCS4D01G000100	Pollen allergen Phl p 5	QPh-4D
4D	459805	463070	TraesCS4D01G000200	SPFH domain/band 7 family protein	QPh-4D
4D	463689	465530	TraesCS4D01G000300	Protein kinase	QPh-4D
4D	466064	467432	TraesCS4D01G000400	Cytochrome oxidase complex assembly protein	QPh-4D
4D	475554	479835	TraesCS4D01G000500	ABC transporter ATP-binding protein ARB1	QPh-4D
4D	536596	548547	TraesCS4D01G000600	Terpene cyclase/mutase family member	QPh-4D
4D	606398	610302	TraesCS4D01G000700	2-phosphoglycerate kinase	QPh-4D
4D	610615	611835	TraesCS4D01G000800	Receptor-like protein kinase family	QPh-4D
4D	613315	617936	TraesCS4D01G000900	Zinc finger CCHC domain-containing protein 8	QPh-4D
4D	628521	631193	TraesCS4D01G001000	Receptor-like protein kinase	QPh-4D
4D	663403	664029	TraesCS4D01G001100	Transcription repressor ofp12	QPh-4D
4D	738967	739353	TraesCS4D01G001200	Ethylene-responsive transcription factor	QPh-4D
4D	762386	763738	TraesCS4D01G001300	Anthocyanin 5-aromatic acyltransferase	QPh-4D
4D	1184839	1187878	TraesCS4D01G001400	Sn1-specific diacylglycerol lipase alpha	QPh-4D
4D	1197795	1199170	TraesCS4D01G001500	3'-N-debenzoyl-2'-deoxytaxol N-benzoyltransferase	QPh-4D
4D	1202491	1203030	TraesCS4D01G001600	Peptidyl-prolyl cis-trans isomerase	QPh-4D
4D	1205829	1206618	TraesCS4D01G001700	LOB domain-containing protein, putative	QPh-4D
4D	1230749	1231606	TraesCS4D01G001800	AT hook motif DNA-binding family protein	QPh-4D
4D	1239483	1240526	TraesCS4D01G001900	Calcium-dependent lipid-binding domain protein	QPh-4D
4D	1241974	1243576	TraesCS4D01G002000	Mesoderm induction early response protein 1, putative isoform 1	QPh-4D
4D	1245910	1248437	TraesCS4D01G002100	Hydroxyproline-rich glycoprotein family protein	QPh-4D
4D	1251039	1251879	TraesCS4D01G002200	Leucine-rich repeat protein kinase family protein	QPh-4D
4D	1286302	1287883	TraesCS4D01G002300	Disease resistance protein (NBS-LRR class) family	QPh-4D
4D	1288444	1290808	TraesCS4D01G002400	ethylene-responsive transcription factor	QPh-4D
4D	1298130	1300757	TraesCS4D01G002500	ACT domain-containing protein	QPh-4D
4D	1310863	1311597	TraesCS4D01G002600	F-box family protein	QPh-4D
4D	1326281	1329908	TraesCS4D01G002700	Short-chain dehydrogenase/reductase family protein	QPh-4D
4D	1348723	1352624	TraesCS4D01G002800	2-oxoglutarate (2OG) and Fe(II)-dependent oxygenase superfamily protein	QPh-4D
4D	1365103	1368569	TraesCS4D01G002900	Poly(A) RNA polymerase GLD2-A	QPh-4D
4D	1370358	1374303	TraesCS4D01G003000	RING/U-box superfamily protein	QPh-4D
4D	1377160	1380814	TraesCS4D01G003100	Phosphate transporter	QPh-4D
4D	1382601	1386769	TraesCS4D01G003200	Short-chain dehydrogenase/reductase family protein	QPh-4D
4D	1398131	1401262	TraesCS4D01G003300	Receptor-kinase, putative	QPh-4D
4D	1405273	1407055	TraesCS4D01G003400	Short-chain dehydrogenase/reductase family protein	QPh-4D
4D	1408401	1411829	TraesCS4D01G003500	Zinc finger, C2H2	QPh-4D
4D	1413664	1415839	TraesCS4D01G003600	PsbP-like protein 1	QPh-4D
4D	1621299	1626986	TraesCS4D01G003700	Retrotransposon protein, putative, Ty1-copia subclass	QPh-4D
4D	1640803	1645673	TraesCS4D01G003800	Kinase family protein	QPh-4D
4D	1666001	1668294	TraesCS4D01G003900	Receptor-like protein kinase	QPh-4D
4D	1704075	1708862	TraesCS4D01G004000	Disease resistance protein (NBS-LRR class) family	QPh-4D
4D	1821950	1825589	TraesCS4D01G004100	NBS-LRR-like resistance protein	QPh-4D
4D	1872486	1877008	TraesCS4D01G004200	NBS-LRR-like resistance protein	QPh-4D
4D	1995347	1997830	TraesCS4D01G004300	Receptor-like kinase	QPh-4D
4D	2020133	2021428	TraesCS4D01G004400	Cysteine protease, putative	QPh-4D
4D	2070985	2071539	TraesCS4D01G004500	2-oxoglutarate (2OG) and Fe(II)-dependent oxygenase superfamily protein	QPh-4D
4D	2073663	2074094	TraesCS4D01G004600	protein kinase family protein	QPh-4D
4D	2110151	2112127	TraesCS4D01G004700	transmembrane protein, putative (DUF594)	QPh-4D
4D	2769693	2770220	TraesCS4D01G004800	Invertase inhibitor	QPh-4D
4D	2804895	2805647	TraesCS4D01G004900	transmembrane protein, putative (DUF679)	QPh-4D
4D	2955007	2958305	TraesCS4D01G005000	Receptor-like protein kinase	QPh-4D
4D	2990663	3000709	TraesCS4D01G005100	Receptor-like protein kinase	QPh-4D
4D	3224039	3225269	TraesCS4D01G005200	F-box family protein	QPh-4D
4D	3241572	3243374	TraesCS4D01G005300	Glycosyltransferase	QPh-4D
4D	3249319	3250749	TraesCS4D01G005400	Glycosyltransferase	QPh-4D
4D	3251335	3253552	TraesCS4D01G005500	Cytochrome P450	QPh-4D
4D	3259603	3260902	TraesCS4D01G005600	2-oxoglutarate (2OG) and Fe(II)-dependent oxygenase superfamily protein	QPh-4D
4D	3285114	3287313	TraesCS4D01G005700	Cytochrome P450 family protein, expressed	QPh-4D
4D	3303016	3304240	TraesCS4D01G005800	HAT family dimerisation domain containing protein	QPh-4D
4D	3332820	3337045	TraesCS4D01G005900	Sn1-specific diacylglycerol lipase alpha	QPh-4D
4D	3341090	3348892	TraesCS4D01G006000	NBS-LRR disease resistance protein-like protein	QPh-4D
4D	3396041	3400090	TraesCS4D01G006100	Beta-amylase	QPh-4D
4D	3403377	3404528	TraesCS4D01G006200	Haloacid dehalogenase-like hydrolase superfamily protein	QPh-4D
4D	3418592	3421310	TraesCS4D01G006300	Receptor protein kinase, putative	QPh-4D
4D	3426358	3427205	TraesCS4D01G006400	Protein O-linked-mannose beta-1,4-N-acetylglucosaminyltransferase 2	QPh-4D
4D	3427774	3428509	TraesCS4D01G006500	Dirigent protein	QPh-4D
4D	3429990	3430708	TraesCS4D01G006600	Dirigent protein	QPh-4D
4D	3434490	3437791	TraesCS4D01G006700	F1F0-ATPase inhibitor protein	QPh-4D
4D	3568241	3573786	TraesCS4D01G006800	Hydrolase family protein / HAD-superfamily protein	QPh-4D
4D	3586077	3588714	TraesCS4D01G006900	Ubiquitin	QPh-4D
4D	3596105	3598262	TraesCS4D01G007000	Nuclear transcription factor Y subunit B	QPh-4D
4D	3599257	3600973	TraesCS4D01G007100	Sulfate adenylyltransferase subunit 2	QPh-4D
4D	3609158	3612979	TraesCS4D01G007200	formate dehydrogenase	QPh-4D
4D	3691922	3694846	TraesCS4D01G007300	Leucine-rich repeat receptor-like protein kinase family protein	QPh-4D
4D	3712491	3716532	TraesCS4D01G007400	Receptor protein kinase, putative	QPh-4D
4D	3721230	3723403	TraesCS4D01G007500	Ribosomal protein	QPh-4D
4D	3724845	3729310	TraesCS4D01G007600	R3h domain containing protein, putative	QPh-4D
4D	3753246	3753740	TraesCS4D01G007700	Glycine dehydrogenase (decarboxylating)	QPh-4D
4D	3791793	3792170	TraesCS4D01G007800	GTPase Obg	QPh-4D
4D	3839020	3841968	TraesCS4D01G007900	Leucine-rich repeat receptor-like protein kinase family protein	QPh-4D
4D	3856251	3860052	TraesCS4D01G008000	GDSL esterase/lipase	QPh-4D
4D	3876707	3878012	TraesCS4D01G008100	3-ketoacyl-CoA synthase	QPh-4D
4D	3923265	3924743	TraesCS4D01G008200	3-ketoacyl-CoA synthase	QPh-4D
4D	4103429	4107665	TraesCS4D01G008300	Fatty acyl-CoA reductase	QPh-4D
4D	4128933	4133919	TraesCS4D01G008400	WD-repeat protein, putative	QPh-4D
4D	4134552	4138480	TraesCS4D01G008500	GDSL esterase/lipase	QPh-4D
4D	4246828	4249688	TraesCS4D01G008600	Histidine-containing phosphotransfer protein	QPh-4D
4D	4272593	4274956	TraesCS4D01G008700	Histidine-containing phosphotransfer protein	QPh-4D
4D	4284428	4286951	TraesCS4D01G008800	Histidine-containing phosphotransfer protein	QPh-4D
4D	4343727	4347863	TraesCS4D01G008900	Histidine-containing phosphotransfer protein	QPh-4D
4D	4348756	4351589	TraesCS4D01G009000	Histidine-containing phosphotransfer protein	QPh-4D
4D	4353323	4357985	TraesCS4D01G009100	Aldo-keto reductase, putative	QPh-4D
4D	4358188	4361741	TraesCS4D01G009200	Monodehydroascorbate reductase	QPh-4D
4D	4417151	4419694	TraesCS4D01G009300	Histidine-containing phosphotransfer protein	QPh-4D
4D	4459014	4461264	TraesCS4D01G009400	Histidine-containing phosphotransfer protein	QPh-4D
4D	4472016	4478923	TraesCS4D01G009500	Histidine-containing phosphotransfer protein	QPh-4D
4D	4488822	4491221	TraesCS4D01G009600	Histidine-containing phosphotransfer protein	QPh-4D
4D	4518032	4520397	TraesCS4D01G009700	Histidine-containing phosphotransfer protein	QPh-4D
4D	4524946	4527558	TraesCS4D01G009800	Histidine-containing phosphotransfer protein	QPh-4D
4D	4642013	4651637	TraesCS4D01G009900	Histidine-containing phosphotransfer protein	QPh-4D
4D	4662256	4664901	TraesCS4D01G010000	Histidine-containing phosphotransfer protein	QPh-4D
4D	4759726	4765606	TraesCS4D01G010100	Polyadenylation and cleavage factor	QPh-4D
4D	4768154	4774037	TraesCS4D01G010200	Protein kinase family protein	QPh-4D
4D	4799234	4800289	TraesCS4D01G010300	DUF868 family protein (DUF868)	QPh-4D
4D	4953774	4957105	TraesCS4D01G010400	Leucine-rich repeat receptor-like protein kinase family protein	QPh-4D
4D	4973669	4979351	TraesCS4D01G010500	Signal peptide peptidase-like protein	QPh-4D
4D	5069728	5071848	TraesCS4D01G010600	Seed lectin	QPh-4D
4D	5100735	5103331	TraesCS4D01G010700	Methyltransferase	QPh-4D
4D	5276053	5276478	TraesCS4D01G010800	Keratinocyte proline-rich protein	QPh-4D
4D	5288175	5290392	TraesCS4D01G010900	Phosphate transporter	QPh-4D
4D	5320173	5321140	TraesCS4D01G011000	Keratinocyte proline-rich protein	QPh-4D
4D	5517777	5518148	TraesCS4D01G011100	low-molecular-weight cysteine-rich 56	QPh-4D
4D	5523657	5526779	TraesCS4D01G011200	C2 calcium/lipid-binding and GRAM domain protein	QPh-4D
4D	5550023	5558349	TraesCS4D01G011300	CCR4-NOT transcription complex subunit 3	QPh-4D
4D	5566798	5568243	TraesCS4D01G011400	Xyloglucan galactosyltransferase KATAMARI1	QPh-4D
4D	5571801	5574457	TraesCS4D01G011500	Carboxypeptidase	QPh-4D
4D	5578955	5581106	TraesCS4D01G011600	Carboxypeptidase	QPh-4D
4D	5582419	5586724	TraesCS4D01G011700	Cationic amino acid transporter, putative	QPh-4D
4D	5592449	5597406	TraesCS4D01G011800	Transmembrane protein	QPh-4D
4D	5660958	5662472	TraesCS4D01G011900	Glycosyltransferase	QPh-4D
4D	5664800	5665137	TraesCS4D01G012000	Retrovirus-related Pol polyprotein from transposon 17.6	QPh-4D
4D	5675862	5679908	TraesCS4D01G012100	Short-chain dehydrogenase/reductase family protein	QPh-4D
4D	5684962	5685660	TraesCS4D01G012200	26S proteasome non-atpase regulatory subunit, putative	QPh-4D
4D	5686620	5689286	TraesCS4D01G012300	Membrin	QPh-4D
4D	5691375	5695861	TraesCS4D01G012400	HSP20-like chaperone superfamily protein	QPh-4D
4D	5784698	5785018	TraesCS4D01G012500	Dehydrin family protein, expressed	QPh-4D
4D	5812181	5813874	TraesCS4D01G012600	Ankyrin repeat-containing protein	QPh-4D
4D	5919841	5920941	TraesCS4D01G012700	Potassium channel	QPh-4D
4D	6017847	6023948	TraesCS4D01G012800	Protein FAR1-RELATED SEQUENCE 5	QPh-4D
4D	6033173	6038052	TraesCS4D01G012900	5-methyltetrahydropteroyltriglutamate--homocysteine methyltransferase	QPh-4D
4D	6038161	6039256	TraesCS4D01G013000	17.5 kDa class I heat shock protein	QPh-4D
4D	6042735	6043783	TraesCS4D01G013100	18.2 kDa class I heat shock protein	QPh-4D
4D	6044635	6047450	TraesCS4D01G013200	Chaperone protein DnaJ	QPh-4D
4D	6267832	6269984	TraesCS4D01G013300	Cation calcium exchanger	QPh-4D
4D	6283589	6285319	TraesCS4D01G013400	Cation calcium exchanger	QPh-4D
4D	6291902	6293563	TraesCS4D01G013500	Non specific phospholipase C	QPh-4D
4D	6422842	6425545	TraesCS4D01G013600	Glucan endo-1,3-beta-glucosidase, putative	QPh-4D
4D	6458378	6459439	TraesCS4D01G013700	Glycine--tRNA ligase alpha subunit	QPh-4D
4D	6461624	6462688	TraesCS4D01G013800	BRI1 suppressor 1 (BSU1)-like 3	QPh-4D
4D	6492054	6495212	TraesCS4D01G013900	N utilization substance protein B-like protein	QPh-4D
4D	6515649	6519494	TraesCS4D01G014000	TATA-box-binding protein	QPh-4D
4D	6521508	6522507	TraesCS4D01G014100	WRKY transcription factor	QPh-4D
4D	6573331	6573783	TraesCS4D01G014200	Ferredoxin	QPh-4D
4D	6574021	6576422	TraesCS4D01G014300	Exodeoxyribonuclease 7 large subunit	QPh-4D
4D	6585031	6589218	TraesCS4D01G014400	DWNN domain, A CCHC-type zinc finger protein	QPh-4D
4D	6593947	6597223	TraesCS4D01G014500	Pre-rRNA-processing protein TSR2	QPh-4D
4D	6641807	6643703	TraesCS4D01G014600	LOB domain-containing protein, putative	QPh-4D
4D	6644334	6647053	TraesCS4D01G014700	PH-response transcription factor pacC/RIM101 isoform 2	QPh-4D
4D	6648334	6654920	TraesCS4D01G014800	S3 self-incompatibility locus-linked pollen protein	QPh-4D
4D	6663820	6664131	TraesCS4D01G014900	SAUR-like auxin-responsive protein family	QPh-4D
4D	6682318	6682602	TraesCS4D01G015000	SAUR-like auxin-responsive protein family	QPh-4D
4D	6699039	6699458	TraesCS4D01G015100	SAUR-like auxin-responsive protein family	QPh-4D
4D	6703246	6703509	TraesCS4D01G015200	SAUR-like auxin-responsive protein family	QPh-4D
4D	6778254	6779628	TraesCS4D01G015300	E3 ubiquitin-protein ligase	QPh-4D
4D	6896441	6899555	TraesCS4D01G015400	Tubulin beta chain	QPh-4D
4D	6969415	6970758	TraesCS4D01G015500	ethylene-responsive nuclear protein / ethylene-regulated nuclear protein (ERT2)	QPh-4D
4D	6981775	6982482	TraesCS4D01G015600	Thaumatin-like protein	QPh-4D
4D	7012664	7014370	TraesCS4D01G015700	Anthocyanin 3'-O-beta-glucosyltransferase	QPh-4D
4D	7035353	7036054	TraesCS4D01G015800	Thaumatin like protein	QPh-4D
4D	7108573	7111613	TraesCS4D01G015900	Type I inositol-1,4,5-trisphosphate 5-phosphatase CVP2	QPh-4D
4D	7182302	7185060	TraesCS4D01G016000	Globulin-1	QPh-4D
4D	7203835	7206051	TraesCS4D01G016100	Globulin 1	QPh-4D
4D	7409439	7410145	TraesCS4D01G016200	Lipid transfer protein	QPh-4D
4D	7411916	7412692	TraesCS4D01G016300	Lipid transfer protein	QPh-4D
4D	7415882	7417575	TraesCS4D01G016400	PHP	QPh-4D
4D	7418933	7421443	TraesCS4D01G016500	Acetyltransferase, GNAT family protein, expressed	QPh-4D
4D	7460152	7462331	TraesCS4D01G016600	senescence-associated family protein, putative (DUF581)	QPh-4D
4D	7587288	7587647	TraesCS4D01G016700	DUF1677 family protein	QPh-4D
4D	7591046	7594175	TraesCS4D01G016800	Kinesin-like protein	QPh-4D
4D	7642934	7648520	TraesCS4D01G016900	Guanine nucleotide exchange family protein	QPh-4D
4D	7649447	7653455	TraesCS4D01G017000	Pleckstrin-like (PH) domain protein	QPh-4D
4D	7655023	7655898	TraesCS4D01G017100	Cytochrome P450 family protein	QPh-4D
4D	7735740	7736941	TraesCS4D01G017200	Trihelix transcription factor GT-4-like protein	QPh-4D
4D	7753104	7757765	TraesCS4D01G017300	Ras family protein	QPh-4D
4D	7758674	7761160	TraesCS4D01G017400	Transmembrane protein 56	QPh-4D
4D	7769540	7772478	TraesCS4D01G017500	Regulatory protein NPR1	QPh-4D
4D	7797210	7799147	TraesCS4D01G017600	Zinc transporter	QPh-4D
4D	7826909	7834590	TraesCS4D01G017700	Aminopeptidase	QPh-4D
4D	7836788	7841716	TraesCS4D01G017800	Guanine nucleotide-binding protein subunit beta	QPh-4D
4D	7842338	7843453	TraesCS4D01G017900	Deoxyuridine 5'-triphosphate nucleotidohydrolase	QPh-4D
4D	7844204	7847246	TraesCS4D01G018000	Acidic leucine-rich nuclear phosphoprotein 32-related protein	QPh-4D
4D	7873059	7874058	TraesCS4D01G018100	SBP (S-ribonuclease-binding protein) family protein, putative	QPh-4D
4D	7891961	7893109	TraesCS4D01G018200	Ubiquitin carboxyl-terminal hydrolase-like protein	QPh-4D
4D	7896789	7899492	TraesCS4D01G018300	Glucan endo-1,3-beta-glucosidase	QPh-4D
4D	7902212	7903721	TraesCS4D01G018400	NADH-ubiquinone oxidoreductase chain 2	QPh-4D
4D	7911059	7911681	TraesCS4D01G018500	RNA-binding protein	QPh-4D
4D	7912111	7918770	TraesCS4D01G018600	ADP-ribosylation factor	QPh-4D
4D	7992104	7995445	TraesCS4D01G018700	basic helix-loop-helix (bHLH) DNA-binding superfamily protein	QPh-4D
4D	8010719	8012446	TraesCS4D01G018800	basic helix-loop-helix (bHLH) DNA-binding superfamily protein	QPh-4D
4D	8077868	8081045	TraesCS4D01G018900	Pyruvate kinase	QPh-4D
4D	8083403	8086177	TraesCS4D01G019000	Uracil phosphoribosyltransferase	QPh-4D
4D	8135666	8137454	TraesCS4D01G019100	basic helix-loop-helix (bHLH) DNA-binding superfamily protein	QPh-4D
4D	8149046	8151425	TraesCS4D01G019200	basic helix-loop-helix (bHLH) DNA-binding superfamily protein	QPh-4D
4D	8194887	8197450	TraesCS4D01G019300	Chalcone synthase-like protein	QPh-4D
4D	8206943	8207418	TraesCS4D01G019400	Epidermal patterning factor-like protein	QPh-4D
4D	8256219	8259444	TraesCS4D01G019500	Endo-1,4-beta-xylanase, putative, expressed	QPh-4D
4D	8402337	8412426	TraesCS4D01G019600	Homeobox protein knotted-1-like 1	QPh-4D
4D	8435830	8437144	TraesCS4D01G019700	Phenylalanine--tRNA ligase alpha subunit	QPh-4D
4D	8593129	8598475	TraesCS4D01G019800	homeobox-1	QPh-4D
4D	21150840	21152338	TraesCS4D01G045600	DNA-directed RNA polymerase subunit	QPh-4D
4D	21510244	21511059	TraesCS4D01G045700	HMG-Y-related protein A	QPh-4D
4D	21516626	21521423	TraesCS4D01G045800	Coatomer subunit alpha	QPh-4D
4D	21686523	21692075	TraesCS4D01G045900	Protein kinase	QPh-4D
4D	21691863	21697126	TraesCS4D01G046000	ATP-dependent Clp protease ATP-binding subunit	QPh-4D
4D	21748949	21770579	TraesCS4D01G046100	Phosphatidylinositol 4-kinase	QPh-4D
4D	21775252	21776785	TraesCS4D01G046200	CONSTANS-like zinc finger protein	QPh-4D
4D	21875145	21883348	TraesCS4D01G046300	Protein CASP	QPh-4D
4D	21886752	21888315	TraesCS4D01G046400	14-3-3 protein	QPh-4D
4D	22017524	22019286	TraesCS4D01G046500	Zinc-finger domain of monoamine-oxidase A repressor R1, putative	QPh-4D
4D	22022016	22025651	TraesCS4D01G046600	Zinc finger protein VAR3, chloroplastic	QPh-4D
4D	22028652	22032251	TraesCS4D01G046700	Ubiquitin-conjugating enzyme, E2	QPh-4D
4D	22034672	22038165	TraesCS4D01G046800	DNA (Cytosine-5-)-methyltransferase	QPh-4D
4D	22233458	22236316	TraesCS4D01G046900	Receptor-like kinase	QPh-4D
4D	22572423	22575220	TraesCS4D01G047000	ATP-dependent Clp protease ATP-binding subunit	QPh-4D
4D	22579769	22581702	TraesCS4D01G047100	Homeobox-leucine zipper HOX24	QPh-4D
4D	22585000	22590316	TraesCS4D01G047200	IGR motif protein	QPh-4D
4D	22938812	22945561	TraesCS4D01G047300	Phosphoglucosamine mutase	QPh-4D
4D	22946848	22949676	TraesCS4D01G047400	Glutamine synthetase	QPh-4D
4D	23317055	23323592	TraesCS4D01G047500	Threonine dehydratase	QPh-4D
4D	23412956	23418899	TraesCS4D01G047600	Dynamin	QPh-4D
4D	23419273	23419874	TraesCS4D01G047700	Glutamate--tRNA ligase 1	QPh-4D
4D	23420502	23425955	TraesCS4D01G047800	NADH-ubiquinone oxidoreductase subunit	QPh-4D
4D	23481633	23482682	TraesCS4D01G047900	Protein kinase	QPh-4D
4D	23486700	23487862	TraesCS4D01G048000	Heterogeneous nuclear ribonucleoprotein Q	QPh-4D
4D	23580216	23581436	TraesCS4D01G048100	Retrovirus-related Pol polyprotein from transposon TNT 1-94	QPh-4D
4D	24110458	24111585	TraesCS4D01G048200	tRNA-2-methylthio-N(6)-dimethylallyladenosine synthase	QPh-4D
4D	24250900	24253601	TraesCS4D01G048300	Hexosyltransferase	QPh-4D
4D	24335695	24338305	TraesCS4D01G048400	RING/U-box superfamily protein	QPh-4D
4D	25159546	25160577	TraesCS4D01G048500	Protein kinase	QPh-4D
4D	25164164	25164738	TraesCS4D01G048600	Sec-independent protein translocase protein TatA	QPh-4D
4D	25180290	25180628	TraesCS4D01G048700	Retrovirus-related Pol polyprotein from transposon 17.6	QPh-4D
4D	25193488	25194492	TraesCS4D01G048800	Protein kinase	QPh-4D
4D	25342932	25343736	TraesCS4D01G048900	PST19	QPh-4D
4D	25347140	25349379	TraesCS4D01G049000	Sentrin-specific protease	QPh-4D
4D	25362979	25363995	TraesCS4D01G049100	Protein kinase	QPh-4D
4D	25377182	25380710	TraesCS4D01G049200	RNA-binding protein 34	QPh-4D
4D	25419270	25419695	TraesCS4D01G049300	ralf-like 26	QPh-4D
4D	25421855	25422289	TraesCS4D01G049400	Nuclear pore membrane glycoprotein 210	QPh-4D
4D	25427522	25427974	TraesCS4D01G049500	DDE family endonuclease	QPh-4D
4D	25436930	25441302	TraesCS4D01G049600	GPN-loop GTPase-like protein	QPh-4D
4D	25484409	25490131	TraesCS4D01G049700	Protein POLLEN DEFECTIVE IN GUIDANCE 1	QPh-4D
4D	25491942	25492352	TraesCS4D01G049800	Retrovirus-related Pol polyprotein from transposon 17.6	QPh-4D
4D	25494390	25503878	TraesCS4D01G049900	Vam6/Vps39-like protein	QPh-4D
4D	25581865	25584820	TraesCS4D01G050000	PHD finger protein family	QPh-4D
4D	25692940	25695994	TraesCS4D01G050100	26S proteasome non-atpase regulatory subunit, putative	QPh-4D
4D	25987283	25990941	TraesCS4D01G050200	Receptor protein kinase, putative	QPh-4D
4D	26205473	26206860	TraesCS4D01G050300	Cytochrome b561 family protein, expressed	QPh-4D
4D	26244277	26250395	TraesCS4D01G050400	Histidine kinase	QPh-4D
4D	26255144	26257406	TraesCS4D01G050500	Pentatricopeptide repeat-containing protein	QPh-4D
4D	26480008	26481450	TraesCS4D01G050600	UDP-glucose 6-dehydrogenase	QPh-4D
4D	26510301	26512430	TraesCS4D01G050700	UV-B-induced protein, chloroplastic	QPh-4D
4D	26667651	26670188	TraesCS4D01G050800	Actin	QPh-4D
4D	26895343	26900406	TraesCS4D01G050900	Ankyrin-repeat protein	QPh-4D
4D	26920102	26929228	TraesCS4D01G051000	Cytochrome c oxidase assembly protein ctaG	QPh-4D
4D	26933623	26934600	TraesCS4D01G051100	Alpha/beta-Hydrolases superfamily protein	QPh-4D
4D	27115016	27115366	TraesCS4D01G051200	Cortical cell-delineating protein	QPh-4D
4D	27139135	27143604	TraesCS4D01G051300	65-kDa microtubule-associated-like protein	QPh-4D
4D	27154486	27163456	TraesCS4D01G051400	Dihydroxyacetone kinase family protein	QPh-4D
4D	27382409	27385020	TraesCS4D01G051500	DNA helicase	QPh-4D
4D	27395151	27399693	TraesCS4D01G051600	Transcription factor Inducer of CBF expression 1	QPh-4D
4D	27544037	27545350	TraesCS4D01G051700	Ubiquitin-like-specific protease 1A	QPh-4D
4D	27553856	27554926	TraesCS4D01G051800	36I5.5	QPh-4D
4D	27559316	27561514	TraesCS4D01G051900	Alpha/beta-Hydrolases superfamily protein	QPh-4D
4D	28235232	28241384	TraesCS4D01G052000	Ankyrin repeat protein-like	QPh-4D
4D	28442857	28449060	TraesCS4D01G052100	Protein kinase, putative, expressed	QPh-4D
4D	28456337	28461004	TraesCS4D01G052200	Phytochrome	QPh-4D
4D	28478710	28480256	TraesCS4D01G052300	Kinase family protein	QPh-4D
4D	28481653	28485238	TraesCS4D01G052400	Peptide transporter	QPh-4D
4D	28836882	28840804	TraesCS4D01G052500	Glutamate decarboxylase	QPh-4D
4D	28881280	28882619	TraesCS4D01G052600	MYB transcription factor	QPh-4D
4D	28972128	28995173	TraesCS4D01G052700	Translational activator GCN1	QPh-4D
4D	29020163	29022046	TraesCS4D01G052800	vacuolar protein sorting-associated protein (DUF946)	QPh-4D
4D	29025268	29025867	TraesCS4D01G052900	Transmembrane and coiled-coil domains protein 1	QPh-4D
4D	29169522	29172528	TraesCS4D01G053000	actin cross-linking protein, putative (DUF569)	QPh-4D
4D	29176589	29177547	TraesCS4D01G053100	Histone H2A	QPh-4D
4D	29178304	29179438	TraesCS4D01G053200	Hyccin protein	QPh-4D
4D	29323479	29328621	TraesCS4D01G053300	SWI/SNF complex subunit SWI3D	QPh-4D
4D	29405853	29410072	TraesCS4D01G053400	Short-chain dehydrogenase/reductase family protein	QPh-4D
4D	29412736	29415067	TraesCS4D01G053500	RING/U-box superfamily protein	QPh-4D
4D	29798677	29804510	TraesCS4D01G053600	DNA/RNA helicase protein	QPh-4D
4D	29827189	29829339	TraesCS4D01G053700	Glucan endo-1,3-beta-glucosidase	QPh-4D
4D	29829934	29834597	TraesCS4D01G053800	Adenylyl cyclase-associated protein	QPh-4D
4D	29838160	29840442	TraesCS4D01G053900	tetratricopeptide repeat (TPR)-containing protein	QPh-4D
4D	30004307	30005959	TraesCS4D01G054000	GRAS transcription factor	QPh-4D
4D	30169291	30170105	TraesCS4D01G054100	late embryogenesis abundant protein	QPh-4D
4D	30195027	30195485	TraesCS4D01G054200	Histone H2B	QPh-4D
4D	30196982	30198756	TraesCS4D01G054300	Iron-sulfur cluster insertion protein erpA	QPh-4D
4D	30214086	30215873	TraesCS4D01G054400	Pentatricopeptide repeat-containing protein	QPh-4D
4D	30217250	30220864	TraesCS4D01G054500	Carbohydrate kinase-like	QPh-4D
4D	30275503	30279071	TraesCS4D01G054600	BTB/POZ domain-containing protein	QPh-4D
4D	30309385	30309987	TraesCS4D01G054700	Bifunctional purine biosynthesis protein PurH	QPh-4D
4D	30386617	30386757	TraesCS4D01G054800	Protein Ycf2	QPh-4D
4D	30391141	30392520	TraesCS4D01G054900	Glycosyltransferase	QPh-4D
4D	30398657	30407992	TraesCS4D01G055000	Alanine--tRNA ligase	QPh-4D
4D	30412566	30413965	TraesCS4D01G055100	Sec14p-like phosphatidylinositol transfer family protein	QPh-4D
4D	30420297	30422464	TraesCS4D01G055200	Sec14p-like phosphatidylinositol transfer family protein	QPh-4D
4D	30499780	30504843	TraesCS4D01G055300	Sec14p-like phosphatidylinositol transfer family protein	QPh-4D
4D	30507474	30510560	TraesCS4D01G055400	Sec14p-like phosphatidylinositol transfer family protein	QPh-4D
4D	30513828	30515216	TraesCS4D01G055500	Anthocyanin 5-aromatic acyltransferase	QPh-4D
4D	30523554	30524915	TraesCS4D01G055600	Anthocyanin 5-aromatic acyltransferase	QPh-4D
4D	30556613	30558001	TraesCS4D01G055700	Anthocyanin 5-aromatic acyltransferase	QPh-4D
4D	30904961	30905281	TraesCS4D01G055800	Transposon protein, putative, Mutator sub-class	QPh-4D
4D	30956318	30960651	TraesCS4D01G055900	Receptor kinase	QPh-4D
5A	663372479	663374221	TraesCS5A01G495300	Cytochrome c-type biogenesis CcmH	QPh-5A
5A	663375905	663376240	TraesCS5A01G495400	Bifunctional inhibitor/lipid-transfer protein/seed storage 2S albumin-like protein	QPh-5A
5A	663379119	663379971	TraesCS5A01G495500	Myb transcription factor	QPh-5A
5A	663385801	663386043	TraesCS5A01G495600	CLAVATA3/ESR (CLE)-related protein 1	QPh-5A
5A	663415301	663417977	TraesCS5A01G495700	Glycosyltransferase	QPh-5A
5A	663493887	663495048	TraesCS5A01G495800	WRKY family transcription factor	QPh-5A
5A	663572711	663584651	TraesCS5A01G495900	ABC transporter B family protein	QPh-5A
5A	663617411	663618208	TraesCS5A01G496000	Short-chain dehydrogenase/reductase family protein	QPh-5A
5A	663712627	663715365	TraesCS5A01G496100	MYB transcription factor-like	QPh-5A
5A	663726423	663726758	TraesCS5A01G496200	NADH dehydrogenase [ubiquinone] 1 beta subcomplex subunit 7	QPh-5A
5A	663768461	663769757	TraesCS5A01G496300	Basic helix-loop-helix transcription factor	QPh-5A
5A	663841608	663843359	TraesCS5A01G496400	CoA ligase	QPh-5A
5A	663941426	663941662	TraesCS5A01G496500	Defensin	QPh-5A
5A	663945047	663945295	TraesCS5A01G496600	Defensin	QPh-5A
5A	663946457	663948368	TraesCS5A01G496700	Glyoxylate reductase/hydroxypyruvate reductase	QPh-5A
5A	664259238	664267479	TraesCS5A01G496800	Protein O-linked-mannose beta-1,4-N-acetylglucosaminyltransferase 2	QPh-5A
5A	664272333	664275025	TraesCS5A01G496900	Adenylate kinase	QPh-5A
5A	664483509	664489935	TraesCS5A01G497000	Calcium-binding EF hand protein	QPh-5A
5A	664532368	664532736	TraesCS5A01G497100	Plant EC metallothionein-like protein, putative	QPh-5A
5A	664533089	664539941	TraesCS5A01G497200	RB1-inducible coiled-coil protein 1, putative isoform 2	QPh-5A
5A	664541829	664543740	TraesCS5A01G497300	Nucleoside-triphosphatase THEP1	QPh-5A
5A	664550071	664553721	TraesCS5A01G497400	Hypersensitive-induced response protein 1	QPh-5A
5A	664554826	664555243	TraesCS5A01G497500	KED-like protein	QPh-5A
5A	664795571	664800589	TraesCS5A01G497600	Protein kinase family protein	QPh-5A
5A	664807402	664808212	TraesCS5A01G497700	Protein kinase	QPh-5A
5A	664809410	664812925	TraesCS5A01G497800	Plant regulator RWP-RK family protein, putative	QPh-5A
5A	665443564	665444670	TraesCS5A01G497900	AP2/B3 transcription factor family protein	QPh-5A
5A	665466367	665470312	TraesCS5A01G498000	Catalase	QPh-5A
5A	665471339	665478568	TraesCS5A01G498100	Ubiquitin family protein, expressed	QPh-5A
5A	665591708	665596720	TraesCS5A01G498200	Multifunctional CCA protein	QPh-5A
5A	665603447	665606023	TraesCS5A01G498300	Calcium-dependent protein kinase	QPh-5A
5A	665606726	665610372	TraesCS5A01G498400	Solute carrier family 40 member 1	QPh-5A
5A	665612043	665614418	TraesCS5A01G498500	Thiol-disulfide oxidoreductase LTO1	QPh-5A

## Sheet: TTN
Supplementary File S1. List of candidate genes identified within QTL regions for Total tillering number (Ttn) trait
Chromosome	Start	End	Gene ID	Function	QTL
1A	1565963	1567220	TraesCS1A01G002800	Werner Syndrome-like exonuclease	QTtn-1A.1
1A	1657115	1666923	TraesCS1A01G002900	receptor kinase 1	QTtn-1A.1
1A	1668949	1670358	TraesCS1A01G003000	NBS-LRR-like resistance protein	QTtn-1A.1
1A	1694199	1698603	TraesCS1A01G003100	disease resistance protein (TIR-NBS-LRR class)	QTtn-1A.1
1A	1721421	1734947	TraesCS1A01G003200	Protein ROOT HAIR DEFECTIVE 3 homolog	QTtn-1A.1
1A	1792119	1815634	TraesCS1A01G003300	Protein ROOT HAIR DEFECTIVE 3 homolog	QTtn-1A.1
1A	2161874	2163452	TraesCS1A01G003400	3'-N-debenzoyl-2'-deoxytaxol N-benzoyltransferase	QTtn-1A.1
1A	2184426	2185482	TraesCS1A01G003500	Glutamyl-tRNA(Gln) amidotransferase subunit B, chloroplastic/mitochondrial	QTtn-1A.1
1A	2229188	2236819	TraesCS1A01G003600	Protein kinase family protein	QTtn-1A.1
1A	2291980	2292617	TraesCS1A01G003700	F1F0-ATPase inhibitor protein	QTtn-1A.1
1A	2377713	2379143	TraesCS1A01G003800	ATP-dependent zinc metalloprotease FtsH	QTtn-1A.1
1A	2391500	2393497	TraesCS1A01G003900	receptor kinase 1	QTtn-1A.1
1A	2438702	2441248	TraesCS1A01G004000	NBS-LRR-like resistance protein	QTtn-1A.1
1A	2475369	2480769	TraesCS1A01G004100	Disease resistance protein (NBS-LRR class) family	QTtn-1A.1
1A	2540491	2540958	TraesCS1A01G004200	SNF1-related protein kinase regulatory subunit beta-2	QTtn-1A.1
1A	2550647	2569820	TraesCS1A01G004300	carboxyl-terminal peptidase, putative (DUF239)	QTtn-1A.1
1A	2642680	2647820	TraesCS1A01G004400	Protein SAWADEE HOMEODOMAIN-like protein 2	QTtn-1A.1
1A	2662166	2666910	TraesCS1A01G004500	Protein sawadee homeodomain-like 2	QTtn-1A.1
1A	2836909	2843877	TraesCS1A01G004600	Protein SAWADEE HOMEODOMAIN-like protein 2	QTtn-1A.1
1A	2847859	2850951	TraesCS1A01G004700	carboxyl-terminal peptidase, putative (DUF239)	QTtn-1A.1
1A	2934676	2938176	TraesCS1A01G004800	Protein kinase family protein	QTtn-1A.1
1A	2942044	2945027	TraesCS1A01G004900	F-box/LRR-repeat protein	QTtn-1A.1
1A	2975187	2976767	TraesCS1A01G005000	Leucine-rich repeat receptor-like protein kinase family protein, putative	QTtn-1A.1
1A	2978903	2981121	TraesCS1A01G005100	Charged multivesicular body protein 5	QTtn-1A.1
1A	2982629	2986029	TraesCS1A01G005200	Receptor protein kinase, putative	QTtn-1A.1
1A	3013341	3014801	TraesCS1A01G005300	F-box/LRR-repeat protein	QTtn-1A.1
1A	3117199	3118478	TraesCS1A01G005400	APOLLO	QTtn-1A.1
1A	3120051	3121436	TraesCS1A01G005500	Translocase subunit seca	QTtn-1A.1
1A	3256076	3262305	TraesCS1A01G005600	Transcription initiation factor TFIID subunit 6	QTtn-1A.1
1A	3377984	3383413	TraesCS1A01G005700	E3 ubiquitin-protein ligase ORTHRUS 2	QTtn-1A.1
1A	3386287	3391808	TraesCS1A01G005800	Mei2-like protein	QTtn-1A.1
1A	3447138	3450106	TraesCS1A01G005900	Charged multivesicular body protein 5	QTtn-1A.1
1A	3451234	3454772	TraesCS1A01G006000	Leucine-rich repeat receptor-like protein kinase family protein, putative	QTtn-1A.1
1A	3462554	3465581	TraesCS1A01G006100	carboxyl-terminal peptidase, putative (DUF239)	QTtn-1A.1
1A	3488355	3491814	TraesCS1A01G006200	Receptor protein kinase, putative	QTtn-1A.1
1A	3500451	3503929	TraesCS1A01G006300	Receptor protein kinase, putative	QTtn-1A.1
1A	3531339	3532796	TraesCS1A01G006400	F-box/LRR-repeat protein	QTtn-1A.1
1A	3579010	3582502	TraesCS1A01G006500	Receptor protein kinase, putative	QTtn-1A.1
1A	3612212	3613510	TraesCS1A01G006600	Gag polyprotein	QTtn-1A.1
1A	3614765	3618379	TraesCS1A01G006700	Disease resistance protein (TIR-NBS-LRR class) family	QTtn-1A.1
1A	3653747	3657378	TraesCS1A01G006800	Receptor protein kinase, putative	QTtn-1A.1
1A	3669097	3671050	TraesCS1A01G006900	Receptor protein kinase, putative	QTtn-1A.1
1A	3677964	3679612	TraesCS1A01G007000	Receptor protein kinase, putative	QTtn-1A.1
1A	3699028	3700965	TraesCS1A01G007100	Receptor protein kinase, putative	QTtn-1A.1
1A	3776618	3777238	TraesCS1A01G007200	Gamma-gliadin	QTtn-1A.1
1A	3845783	3847150	TraesCS1A01G007300	Gamma-gliadin	QTtn-1A.1
1A	4033339	4042181	TraesCS1A01G007400	Gamma-gliadin	QTtn-1A.1
1A	4045758	4048321	TraesCS1A01G007500	Peptidyl-prolyl cis-trans isomerase	QTtn-1A.1
1A	4047966	4048290	TraesCS1A01G007600	Chromosomal replication initiator protein DnaA	QTtn-1A.1
1A	4053167	4053896	TraesCS1A01G007700	Gamma gliadin	QTtn-1A.1
1A	4054742	4054960	TraesCS1A01G007800	transmembrane protein, putative (DUF 3339)	QTtn-1A.1
1A	4063197	4063406	TraesCS1A01G007900	transmembrane protein, putative (DUF 3339)	QTtn-1A.1
1A	4202215	4203588	TraesCS1A01G008000	Low molecular weight glutenin subunit	QTtn-1A.1
1A	4497769	4502210	TraesCS1A01G008100	Powdery mildew resistance protein	QTtn-1A.1
1A	4502857	4503405	TraesCS1A01G008200	MICOS complex subunit Mic25	QTtn-1A.1
1A	4549923	4554630	TraesCS1A01G008300	Pm3-like disease resistance protein	QTtn-1A.1
1A	4804373	4805448	TraesCS1A01G008400	2-oxoglutarate (2OG) and Fe(II)-dependent oxygenase superfamily protein	QTtn-1A.1
1A	4811529	4812947	TraesCS1A01G008500	HXXXD-type acyl-transferase family protein	QTtn-1A.1
1A	5024088	5029289	TraesCS1A01G008600	Terpene synthase	QTtn-1A.1
1A	5132408	5133946	TraesCS1A01G008700	Dynactin subunit 4	QTtn-1A.1
1A	5152560	5153185	TraesCS1A01G008800	Dirigent protein	QTtn-1A.1
1A	5233610	5235545	TraesCS1A01G008900	Photoactivated adenylate cyclase subunit alpha	QTtn-1A.1
1A	501702108	501707597	TraesCS1A01G310700	Nuclear factor Y subunit C	QTtn-1A.2
1A	501887165	501888130	TraesCS1A01G310800	MADS-box transcription factor	QTtn-1A.2
1A	501994403	501994783	TraesCS1A01G310900	UPF0374 protein STER_0421	QTtn-1A.2
1A	502677737	502678801	TraesCS1A01G311000	Nucleotide-sugar transporter family protein	QTtn-1A.2
1A	502804856	502806511	TraesCS1A01G311100	Polygalacturonase	QTtn-1A.2
1A	502823633	502824541	TraesCS1A01G311200	EID1-like F-box protein 3	QTtn-1A.2
1A	502841984	502842710	TraesCS1A01G311300	weak chloroplast movement under blue light protein (DUF827)	QTtn-1A.2
1A	503307432	503315751	TraesCS1A01G311400	Transcription elongation factor SPT6	QTtn-1A.2
1A	503317245	503318528	TraesCS1A01G311500	Ta11-like non-LTR retrotransposon	QTtn-1A.2
1A	503325400	503326050	TraesCS1A01G311600	RING/U-box superfamily protein	QTtn-1A.2
1A	503331894	503332528	TraesCS1A01G311700	VQ motif-containing protein	QTtn-1A.2
1A	503368735	503372750	TraesCS1A01G311800	Zinc finger protein 830	QTtn-1A.2
1A	503376481	503377164	TraesCS1A01G311900	Transcription factor	QTtn-1A.2
1A	503379741	503381435	TraesCS1A01G312000	Adenine phosphoribosyltransferase-like protein, putative (DUF2358)	QTtn-1A.2
1A	504202430	504202724	TraesCS1A01G312100	Protein transport protein Sec61 subunit gamma	QTtn-1A.2
1A	504219115	504220546	TraesCS1A01G312200	3-phosphoshikimate 1-carboxyvinyltransferase	QTtn-1A.2
1A	504270881	504284093	TraesCS1A01G312300	Calcium-transporting ATPase	QTtn-1A.2
1A	504313343	504315879	TraesCS1A01G312400	Glycerol-3-phosphate dehydrogenase [NAD(+)]	QTtn-1A.2
1A	504397252	504398719	TraesCS1A01G312500	Indole-3-acetic acid-amido synthetase GH3.2	QTtn-1A.2
1A	504578903	504581605	TraesCS1A01G312600	Cellulose synthase-like protein	QTtn-1A.2
1A	504612814	504616459	TraesCS1A01G312700	'putative beta-1,3-glucanase	QTtn-1A.2
1A	504632416	504632799	TraesCS1A01G312800	Thiazole synthase	QTtn-1A.2
1A	504702571	504703131	TraesCS1A01G312900	Blue copper protein	QTtn-1A.2
1A	504740305	504740520	TraesCS1A01G313000	Cysteine synthase	QTtn-1A.2
1A	504840221	504840508	TraesCS1A01G313100	B3 domain-containing protein family	QTtn-1A.2
1A	505268172	505270546	TraesCS1A01G313200	Hydroxyproline-rich glycoprotein family protein, putative	QTtn-1A.2
1A	505270959	505273748	TraesCS1A01G313300	Phosphoglycerate kinase	QTtn-1A.2
1A	505277641	505278816	TraesCS1A01G313400	Mitochondrial transcription termination factor family protein	QTtn-1A.2
1A	505282778	505286202	TraesCS1A01G313500	Polyubiquitin protein	QTtn-1A.2
1B	611523524	611525548	TraesCS1B01G378900	Histone-lysine N-methyltransferase, H3 lysine-9 specific	QTtn-1B
1B	611523524	611525548	TraesCS1B01G378900	Histone-lysine N-methyltransferase, H3 lysine-9 specific	QTtn-1B
1B	611675792	611681486	TraesCS1B01G379000	Cytochrome P450 family protein	QTtn-1B
1B	611675792	611681486	TraesCS1B01G379000	Cytochrome P450 family protein	QTtn-1B
1B	611790587	611790925	TraesCS1B01G379100	Polynucleotidyl transferase, ribonuclease H-like superfamily protein	QTtn-1B
1B	611790587	611790925	TraesCS1B01G379100	Polynucleotidyl transferase, ribonuclease H-like superfamily protein	QTtn-1B
1B	611927199	611930499	TraesCS1B01G379200	Nucleolar protein	QTtn-1B
1B	611927199	611930499	TraesCS1B01G379200	Nucleolar protein	QTtn-1B
1B	612403421	612404581	TraesCS1B01G379300	cotton fiber (DUF761)	QTtn-1B
1B	612403421	612404581	TraesCS1B01G379300	cotton fiber (DUF761)	QTtn-1B
1B	612424574	612424837	TraesCS1B01G379400	BNR/Asp-box repeat family protein	QTtn-1B
1B	612424574	612424837	TraesCS1B01G379400	BNR/Asp-box repeat family protein	QTtn-1B
1B	612826585	612828257	TraesCS1B01G379500	F-box family protein	QTtn-1B
1B	612826585	612828257	TraesCS1B01G379500	F-box family protein	QTtn-1B
1B	612863412	612866117	TraesCS1B01G379600	IQ domain-containing protein	QTtn-1B
1B	612863412	612866117	TraesCS1B01G379600	IQ domain-containing protein	QTtn-1B
1B	612893016	612895142	TraesCS1B01G379700	Cytokinin riboside 5'-monophosphate phosphoribohydrolase	QTtn-1B
1B	612893016	612895142	TraesCS1B01G379700	Cytokinin riboside 5'-monophosphate phosphoribohydrolase	QTtn-1B
1B	612987504	613000901	TraesCS1B01G379800	Homogentisate phytyltransferase	QTtn-1B
1B	612987504	613000901	TraesCS1B01G379800	Homogentisate phytyltransferase	QTtn-1B
1B	613008751	613009098	TraesCS1B01G379900	Retrotransposon protein, putative, unclassified	QTtn-1B
1B	613008751	613009098	TraesCS1B01G379900	Retrotransposon protein, putative, unclassified	QTtn-1B
1B	613020679	613022122	TraesCS1B01G380000	basic helix-loop-helix (bHLH) DNA-binding superfamily protein	QTtn-1B
1B	613020679	613022122	TraesCS1B01G380000	basic helix-loop-helix (bHLH) DNA-binding superfamily protein	QTtn-1B
1B	613033342	613036994	TraesCS1B01G380100	Serine/threonine-protein kinase	QTtn-1B
1B	613033342	613036994	TraesCS1B01G380100	Serine/threonine-protein kinase	QTtn-1B
1B	613231814	613232125	TraesCS1B01G380200	Histone H4	QTtn-1B
1B	613231814	613232125	TraesCS1B01G380200	Histone H4	QTtn-1B
1B	613233167	613236733	TraesCS1B01G380300	Vesicle transport V-SNARE protein	QTtn-1B
1B	613233167	613236733	TraesCS1B01G380300	Vesicle transport V-SNARE protein	QTtn-1B
1B	613244555	613249716	TraesCS1B01G380400	Vesicle transport v-SNARE protein	QTtn-1B
1B	613244555	613249716	TraesCS1B01G380400	Vesicle transport v-SNARE protein	QTtn-1B
1B	613321143	613324532	TraesCS1B01G380500	DUF1639 family protein	QTtn-1B
1B	613321143	613324532	TraesCS1B01G380500	DUF1639 family protein	QTtn-1B
1B	613339871	613340641	TraesCS1B01G380600	Arabinogalactan peptide 3	QTtn-1B
1B	613339871	613340641	TraesCS1B01G380600	Arabinogalactan peptide 3	QTtn-1B
1B	613345282	613346281	TraesCS1B01G380700	Jacalin lectin family protein	QTtn-1B
1B	613345282	613346281	TraesCS1B01G380700	Jacalin lectin family protein	QTtn-1B
1B	613413240	613415578	TraesCS1B01G380800	60S ribosomal protein l28	QTtn-1B
1B	613413240	613415578	TraesCS1B01G380800	60S ribosomal protein l28	QTtn-1B
1B	613416981	613419423	TraesCS1B01G380900	Fiber protein Fb11	QTtn-1B
1B	613416981	613419423	TraesCS1B01G380900	Fiber protein Fb11	QTtn-1B
1B	613421944	613425057	TraesCS1B01G381000	Alpha/beta-hydrolase	QTtn-1B
1B	613421944	613425057	TraesCS1B01G381000	Alpha/beta-hydrolase	QTtn-1B
1B	613726905	613727702	TraesCS1B01G381100	transmembrane protein	QTtn-1B
1B	613726905	613727702	TraesCS1B01G381100	transmembrane protein	QTtn-1B
1B	614183204	614184427	TraesCS1B01G381200	Late embryogenesis abundant protein	QTtn-1B
1B	614183204	614184427	TraesCS1B01G381200	Late embryogenesis abundant protein	QTtn-1B
1B	614269345	614270406	TraesCS1B01G381300	Leucine-rich repeat receptor-like protein kinase	QTtn-1B
1B	614269345	614270406	TraesCS1B01G381300	Leucine-rich repeat receptor-like protein kinase	QTtn-1B
1B	614278210	614278832	TraesCS1B01G381400	Late embryogenesis abundant protein	QTtn-1B
1B	614278210	614278832	TraesCS1B01G381400	Late embryogenesis abundant protein	QTtn-1B
1B	614292232	614293203	TraesCS1B01G381500	Late embryogenesis abundant protein	QTtn-1B
1B	614292232	614293203	TraesCS1B01G381500	Late embryogenesis abundant protein	QTtn-1B
1B	614330284	614334470	TraesCS1B01G381600	StAR-related lipid transfer protein	QTtn-1B
1B	614330284	614334470	TraesCS1B01G381600	StAR-related lipid transfer protein	QTtn-1B
1B	614420270	614426213	TraesCS1B01G381700	Late embryogenesis abundant protein	QTtn-1B
1B	614420270	614426213	TraesCS1B01G381700	Late embryogenesis abundant protein	QTtn-1B
1B	614442560	614443257	TraesCS1B01G381800	Late embryogenesis abundant protein	QTtn-1B
1B	614442560	614443257	TraesCS1B01G381800	Late embryogenesis abundant protein	QTtn-1B
1B	614444221	614448016	TraesCS1B01G381900	Saposin B domain protein	QTtn-1B
1B	614444221	614448016	TraesCS1B01G381900	Saposin B domain protein	QTtn-1B
1B	614451322	614455855	TraesCS1B01G382000	Lys-63-specific deubiquitinase BRCC36	QTtn-1B
1B	614451322	614455855	TraesCS1B01G382000	Lys-63-specific deubiquitinase BRCC36	QTtn-1B
1B	614456928	614457257	TraesCS1B01G382100	Plant/F18B13-26 protein	QTtn-1B
1B	614456928	614457257	TraesCS1B01G382100	Plant/F18B13-26 protein	QTtn-1B
1B	614499927	614502185	TraesCS1B01G382200	Pectin lyase-like superfamily protein	QTtn-1B
1B	614499927	614502185	TraesCS1B01G382200	Pectin lyase-like superfamily protein	QTtn-1B
1B	614506732	614507126	TraesCS1B01G382300	Pectin lyase-like superfamily protein	QTtn-1B
1B	614506732	614507126	TraesCS1B01G382300	Pectin lyase-like superfamily protein	QTtn-1B
1B	614577908	614578382	TraesCS1B01G382400	Protein MATERNALLY EXPRESSED GENE 1	QTtn-1B
1B	614577908	614578382	TraesCS1B01G382400	Protein MATERNALLY EXPRESSED GENE 1	QTtn-1B
1B	614715307	614719110	TraesCS1B01G382500	Disease resistance protein (NBS-LRR class) family	QTtn-1B
1B	614715307	614719110	TraesCS1B01G382500	Disease resistance protein (NBS-LRR class) family	QTtn-1B
1B	614789011	614794437	TraesCS1B01G382600	Phospholipase D	QTtn-1B
1B	614789011	614794437	TraesCS1B01G382600	Phospholipase D	QTtn-1B
1B	614942609	614944658	TraesCS1B01G382700	Pectin lyase-like superfamily protein	QTtn-1B
1B	614942609	614944658	TraesCS1B01G382700	Pectin lyase-like superfamily protein	QTtn-1B
1B	614967975	614969826	TraesCS1B01G382800	Pectin lyase-like superfamily protein	QTtn-1B
1B	614967975	614969826	TraesCS1B01G382800	Pectin lyase-like superfamily protein	QTtn-1B
1B	614970186	614971307	TraesCS1B01G382900	Glucuronoxylan 4-O-methyltransferase	QTtn-1B
1B	614970186	614971307	TraesCS1B01G382900	Glucuronoxylan 4-O-methyltransferase	QTtn-1B
1B	615020069	615020995	TraesCS1B01G383000	Plant invertase/pectin methylesterase inhibitor superfamily protein	QTtn-1B
1B	615020069	615020995	TraesCS1B01G383000	Plant invertase/pectin methylesterase inhibitor superfamily protein	QTtn-1B
1B	615108403	615108951	TraesCS1B01G383100	S-adenosylmethionine:tRNA ribosyltransferase-isomerase	QTtn-1B
1B	615108403	615108951	TraesCS1B01G383100	S-adenosylmethionine:tRNA ribosyltransferase-isomerase	QTtn-1B
1B	615110037	615113315	TraesCS1B01G383200	AP-1 complex subunit mu-1	QTtn-1B
1B	615110037	615113315	TraesCS1B01G383200	AP-1 complex subunit mu-1	QTtn-1B
1B	615117822	615124801	TraesCS1B01G383300	WD repeat protein-like	QTtn-1B
1B	615117822	615124801	TraesCS1B01G383300	WD repeat protein-like	QTtn-1B
1B	615125849	615129012	TraesCS1B01G383400	Farnesyl diphosphate synthase	QTtn-1B
1B	615125849	615129012	TraesCS1B01G383400	Farnesyl diphosphate synthase	QTtn-1B
2B	758896436	758900164	TraesCS2B01G568000	Serine/threonine-protein kinase	QTtn-2B.1
2B	758921706	758922721	TraesCS2B01G568100	Sulfotransferase	QTtn-2B.1
2B	759172638	759173618	TraesCS2B01G568200	Sulfotransferase	QTtn-2B.1
2B	759175528	759176565	TraesCS2B01G568300	Sulfotransferase	QTtn-2B.1
2B	759273434	759274375	TraesCS2B01G568400	Cyanidin-3-O-glucoside 2-O-glucuronosyltransferase	QTtn-2B.1
2B	759344869	759348072	TraesCS2B01G568500	Serine/threonine-protein kinase	QTtn-2B.1
2B	759439105	759442316	TraesCS2B01G568600	Serine/threonine-protein kinase	QTtn-2B.1
2B	759448129	759450537	TraesCS2B01G568700	basic helix-loop-helix (bHLH) DNA-binding superfamily protein	QTtn-2B.1
2B	759490609	759493207	TraesCS2B01G568800	2-oxoglutarate (2OG) and Fe(II)-dependent oxygenase superfamily protein	QTtn-2B.1
2B	759523377	759524746	TraesCS2B01G568900	2-oxoglutarate (2OG) and Fe(II)-dependent oxygenase superfamily protein	QTtn-2B.1
2B	759735278	759736246	TraesCS2B01G569000	Heavy metal transport/detoxification superfamily protein	QTtn-2B.1
2B	759741757	759742341	TraesCS2B01G569100	Heavy metal transport/detoxification superfamily protein	QTtn-2B.1
2B	759765394	759765982	TraesCS2B01G569200	Heavy metal transport/detoxification superfamily protein	QTtn-2B.1
2B	759817632	759818834	TraesCS2B01G569300	Heavy metal transport/detoxification superfamily protein	QTtn-2B.1
2B	760015462	760016740	TraesCS2B01G569400	Heavy metal transport/detoxification superfamily protein	QTtn-2B.1
2B	760118673	760119402	TraesCS2B01G569500	Heavy metal transport/detoxification superfamily protein	QTtn-2B.1
2B	760153207	760153899	TraesCS2B01G569600	Heavy metal transport/detoxification superfamily protein	QTtn-2B.1
2B	760245568	760246908	TraesCS2B01G569700	Cortactin-binding protein 2	QTtn-2B.1
2B	760263841	760264568	TraesCS2B01G569800	Heavy metal transport/detoxification superfamily protein	QTtn-2B.1
2B	760828265	760830515	TraesCS2B01G569900	F-box family protein	QTtn-2B.1
2B	760879132	760883833	TraesCS2B01G570000	Actin-related family protein	QTtn-2B.1
2B	760890495	760892590	TraesCS2B01G570100	Ubiquitin-conjugating enzyme E2	QTtn-2B.1
2B	760899181	760899738	TraesCS2B01G570200	50S ribosomal protein L16	QTtn-2B.1
2B	760928198	760931139	TraesCS2B01G570300	Regulatory protein recX	QTtn-2B.1
2B	760931736	760935433	TraesCS2B01G570400	2-aminoethanethiol dioxygenase	QTtn-2B.1
2B	760949907	760951814	TraesCS2B01G570500	phosphatidylinositol 4-kinase gamma-like protein	QTtn-2B.1
2B	760990911	760994313	TraesCS2B01G570600	Thiol-disulfide oxidoreductase DCC	QTtn-2B.1
2B	761279340	761282941	TraesCS2B01G570700	F-box protein	QTtn-2B.1
2B	761322698	761324007	TraesCS2B01G570800	Gibberellin 3-beta-hydroxylase 2	QTtn-2B.1
2B	761327834	761329174	TraesCS2B01G570900	Gibberellin 3-beta-hydroxylase 2	QTtn-2B.1
2B	761699416	761700963	TraesCS2B01G571000	Cysteine protease, putative	QTtn-2B.1
2B	761720641	761721960	TraesCS2B01G571100	Exocyst complex component, putative	QTtn-2B.1
2B	761785916	761787409	TraesCS2B01G571200	Exocyst subunit EXO70 family protein	QTtn-2B.1
2B	761846447	761847910	TraesCS2B01G571300	Exocyst complex component, putative	QTtn-2B.1
2B	761954766	761957674	TraesCS2B01G571400	UTP--glucose-1-phosphate uridylyltransferase	QTtn-2B.1
2B	761959819	761961285	TraesCS2B01G571500	Exocyst complex component, putative	QTtn-2B.1
2B	761979485	761985532	TraesCS2B01G571600	Exocyst complex component, putative	QTtn-2B.1
2B	761981457	761991765	TraesCS2B01G571700	Ubiquinol oxidase	QTtn-2B.1
2B	761992493	761995627	TraesCS2B01G571800	Triacylglycerol lipase 2, putative	QTtn-2B.1
2B	762028134	762028721	TraesCS2B01G571900	Late embryogenesis abundant (LEA) hydroxyproline-rich glycoprotein family	QTtn-2B.1
2B	762048494	762049009	TraesCS2B01G572000	Blue copper protein	QTtn-2B.1
2B	762062623	762063138	TraesCS2B01G572100	Blue copper protein	QTtn-2B.1
2B	762064195	762066439	TraesCS2B01G572200	Blue copper protein	QTtn-2B.1
2B	762071064	762071832	TraesCS2B01G572300	Blue copper protein	QTtn-2B.1
2B	762116766	762118358	TraesCS2B01G572400	FAD-binding Berberine family protein, putative	QTtn-2B.1
2B	762213712	762214287	TraesCS2B01G572500	Ethylene-responsive transcription factor, putative	QTtn-2B.1
2B	762367145	762370648	TraesCS2B01G572600	EH domain-containing protein 1	QTtn-2B.1
2B	762429766	762430485	TraesCS2B01G572700	Protein F12F1.11-, putative	QTtn-2B.1
2B	762503292	762505917	TraesCS2B01G572800	Acyl-protein thioesterase 1	QTtn-2B.1
2B	762506449	762508224	TraesCS2B01G572900	Acyl-protein thioesterase 1	QTtn-2B.1
2B	762518542	762520934	TraesCS2B01G573000	Purple acid phosphatase	QTtn-2B.1
2B	762706183	762707673	TraesCS2B01G573100	calcium-dependent kinase-like protein	QTtn-2B.1
2B	777935599	777935901	TraesCS2B01G593100	Cytochrome P450 family protein, expressed	QTtn-2B.1
2B	777962804	777964618	TraesCS2B01G593200	Cytochrome P450 family protein, expressed	QTtn-2B.1
2B	778002700	778004241	TraesCS2B01G593300	Cytochrome P450 family protein, expressed	QTtn-2B.2
2B	778173684	778179749	TraesCS2B01G593400	1D-myo-inositol 2-acetamido-2-deoxy-alpha-D-glucopyranoside deacetylase	QTtn-2B.2
2B	778182115	778183919	TraesCS2B01G593500	Sugar transporter, putative	QTtn-2B.2
2B	778288004	778293436	TraesCS2B01G593600	NBS-LRR disease resistance protein-like	QTtn-2B.2
2B	778450820	778451566	TraesCS2B01G593700	Disease resistance protein	QTtn-2B.2
2B	778476215	778476961	TraesCS2B01G593800	NBS-LRR class disease resistance protein	QTtn-2B.2
2B	778779037	778787196	TraesCS2B01G593900	Disease resistance protein	QTtn-2B.2
2B	778832295	778833934	TraesCS2B01G594000	Sugar transporter, putative	QTtn-2B.2
2B	778846506	778848511	TraesCS2B01G594100	Receptor-like kinase	QTtn-2B.2
2B	778848990	778851310	TraesCS2B01G594200	Clathrin light chain	QTtn-2B.2
2B	779040576	779040923	TraesCS2B01G594300	Ralf-like protein	QTtn-2B.2
2B	779070583	779080610	TraesCS2B01G594400	Endoplasmic reticulum metallopeptidase 1	QTtn-2B.2
2B	779101030	779102747	TraesCS2B01G594500	E3 ubiquitin-protein ligase	QTtn-2B.2
2B	779149373	779149759	TraesCS2B01G594600	Beta-fructofuranosidase, insoluble isoenzyme 1	QTtn-2B.2
2B	779179226	779183854	TraesCS2B01G594700	Beta-fructofuranosidase, insoluble protein	QTtn-2B.2
2B	779186685	779187270	TraesCS2B01G594800	Protein of unknown function (PD694200)	QTtn-2B.2
2B	779251351	779255798	TraesCS2B01G594900	Beta-fructofuranosidase, insoluble protein	QTtn-2B.2
2B	779260732	779262592	TraesCS2B01G595000	Beta-fructofuranosidase, insoluble protein	QTtn-2B.2
2B	779312877	779317144	TraesCS2B01G595100	MLO-like protein	QTtn-2B.2
2B	779339248	779344166	TraesCS2B01G595200	DNA mismatch repair protein MutS2	QTtn-2B.2
2B	779344608	779347907	TraesCS2B01G595300	Allantoinase	QTtn-2B.2
2B	779353815	779356347	TraesCS2B01G595400	defensin-like protein	QTtn-2B.2
2B	779365108	779366745	TraesCS2B01G595500	transmembrane protein, putative (DUF594)	QTtn-2B.2
2B	779367896	779371426	TraesCS2B01G595600	Bystin	QTtn-2B.2
2B	779372411	779374004	TraesCS2B01G595700	Flavin-containing monooxygenase	QTtn-2B.2
2B	779390936	779392529	TraesCS2B01G595800	Flavin-containing monooxygenase	QTtn-2B.2
2B	779403611	779405204	TraesCS2B01G595900	Flavin-containing monooxygenase	QTtn-2B.2
2B	779416637	779418230	TraesCS2B01G596000	Flavin-containing monooxygenase	QTtn-2B.2
2B	779429546	779431139	TraesCS2B01G596100	Flavin-containing monooxygenase	QTtn-2B.2
2B	779634619	779636212	TraesCS2B01G596200	Flavin-containing monooxygenase	QTtn-2B.2
2B	779832820	779837364	TraesCS2B01G596300	Transcription factor-related family protein	QTtn-2B.2
2B	779850698	779853534	TraesCS2B01G596400	Tetraspanin family protein	QTtn-2B.2
2B	779855190	779857699	TraesCS2B01G596500	Mevalonate kinase	QTtn-2B.2
2B	779861761	779864217	TraesCS2B01G596600	RING finger protein	QTtn-2B.2
2B	779880390	779882468	TraesCS2B01G596700	Leucine-rich receptor-like protein kinase family protein	QTtn-2B.2
2B	780012618	780017150	TraesCS2B01G596800	Ubiquitin-conjugating enzyme E2	QTtn-2B.2
2B	780586546	780590446	TraesCS2B01G596900	Acyl-CoA-binding domain-containing protein	QTtn-2B.2
2B	780594577	780595020	TraesCS2B01G597000	Leucine-rich repeat receptor-like protein kinase family protein	QTtn-2B.2
2B	780672736	780674341	TraesCS2B01G597100	P-loop nucleoside triphosphate hydrolases superfamily protein with CH (Calponin Homology) domain-containing protein	QTtn-2B.2
2B	780675647	780677168	TraesCS2B01G597200	P-loop nucleoside triphosphate hydrolases superfamily protein with CH (Calponin Homology) domain-containing protein	QTtn-2B.2
2B	780779457	780782769	TraesCS2B01G597300	Ankyrin repeat family protein	QTtn-2B.2
2B	780785222	780789776	TraesCS2B01G597400	Choline transporter-related family protein	QTtn-2B.2
2B	780817368	780822662	TraesCS2B01G597500	Actin-related protein	QTtn-2B.2
2B	780860715	780861167	TraesCS2B01G597600	Disease resistance protein RPP13	QTtn-2B.2
2B	780861286	780870182	TraesCS2B01G597700	Disease resistance protein (NBS-LRR class) family	QTtn-2B.2
2B	780873083	780875179	TraesCS2B01G597800	F-box family protein	QTtn-2B.2
2B	780978073	780978621	TraesCS2B01G597900	DNA topoisomerase	QTtn-2B.2
2B	781079589	781082506	TraesCS2B01G598000	Ubiquitin carboxyl-terminal hydrolase 2	QTtn-2B.2
2B	781083989	781085447	TraesCS2B01G598100	Disease resistance protein (CC-NBS-LRR class) family	QTtn-2B.2
2B	781094669	781095217	TraesCS2B01G598200	DNA topoisomerase	QTtn-2B.2
2B	781149702	781151768	TraesCS2B01G598300	F-box family protein	QTtn-2B.2
2B	781535997	781539860	TraesCS2B01G598400	WAT1-related protein	QTtn-2B.2
2B	781578679	781581807	TraesCS2B01G598500	WAT1-related protein	QTtn-2B.2
2B	781584402	781585503	TraesCS2B01G598600	Calcium-dependent lipid-binding domain-containing protein	QTtn-2B.2
2B	781773043	781776241	TraesCS2B01G598700	Mediator of rna polymerase ii transcription subunit 15a	QTtn-2B.2
2B	781788843	781793742	TraesCS2B01G598800	Polyadenylate-binding protein	QTtn-2B.2
2B	781794034	781797032	TraesCS2B01G598900	F-box family protein	QTtn-2B.2
2B	781801119	781804671	TraesCS2B01G599000	Polyadenylate-binding protein	QTtn-2B.2
2B	781805058	781807816	TraesCS2B01G599100	F-box family protein	QTtn-2B.2
2B	781826770	781828446	TraesCS2B01G599200	F-box family protein	QTtn-2B.2
2B	781830398	781832653	TraesCS2B01G599300	Phosphomannomutase	QTtn-2B.2
3A	517491256	517493086	TraesCS3A01G289200	Heat shock transcription factor	QTtn-3A
3A	517662368	517666494	TraesCS3A01G289300	Trehalose-6-phosphate synthase 6	QTtn-3A
3A	517996363	517997253	TraesCS3A01G289400	transcription repressor	QTtn-3A
3A	518468498	518489125	TraesCS3A01G289500	Triose-phosphate transporter family protein	QTtn-3A
3A	518630204	518634147	TraesCS3A01G289600	Ras-related protein, expressed	QTtn-3A
3A	518642161	518643265	TraesCS3A01G289700	WRKY transcription factor	QTtn-3A
3A	518720116	518723505	TraesCS3A01G289800	PROTEIN TARGETING TO STARCH (PTST)	QTtn-3A
3A	518895363	518900994	TraesCS3A01G289900	Cellulose synthase	QTtn-3A
3A	518905708	518907342	TraesCS3A01G290000	Leucine-rich repeat receptor-like protein kinase family	QTtn-3A
3A	519083025	519085817	TraesCS3A01G290100	Coiled-coil domain-containing protein 25	QTtn-3A
3A	519207874	519210206	TraesCS3A01G290200	Ras-like protein	QTtn-3A
3A	519244517	519255335	TraesCS3A01G290300	Receptor protein kinase	QTtn-3A
3A	519273987	519274567	TraesCS3A01G290400	Neuronal acetylcholine receptor subunit alpha-5	QTtn-3A
3A	519390868	519391515	TraesCS3A01G290500	Transmembrane protein, putative	QTtn-3A
3A	519406301	519407036	TraesCS3A01G290600	pumilio 2	QTtn-3A
3A	519763846	519769717	TraesCS3A01G290700	Protein TIC 22-like, chloroplastic	QTtn-3A
3A	520431808	520442294	TraesCS3A01G290800	tobamovirus multiplication protein	QTtn-3A
3A	520965563	520968458	TraesCS3A01G290900	Protein glycosylationmyb-like TTH transcriptional regulator	QTtn-3A
3D	602427532	602431970	TraesCS3D01G519800	DNA topoisomerase 2	QTtn-3D
3D	602447396	602450095	TraesCS3D01G519900	Nucleoporin autopeptidase	QTtn-3D
3D	602453591	602458165	TraesCS3D01G520000	Tryptophan synthase beta chain	QTtn-3D
3D	602724940	602727797	TraesCS3D01G520100	DNA-directed RNA polymerase subunit beta	QTtn-3D
3D	602749640	602753019	TraesCS3D01G520200	ATPase RavA	QTtn-3D
3D	602779892	602781389	TraesCS3D01G520300	FBD-associated F-box protein	QTtn-3D
3D	602797358	602804232	TraesCS3D01G520400	FBD-associated F-box protein	QTtn-3D
3D	602818580	602819298	TraesCS3D01G520500	transmembrane protein	QTtn-3D
3D	602874032	602874345	TraesCS3D01G520600	Chromosome partition protein MukE	QTtn-3D
3D	602890239	602891535	TraesCS3D01G520700	NADH dehydrogenase subunit 2	QTtn-3D
3D	602899321	602899791	TraesCS3D01G520800	ATPase subunit 8	QTtn-3D
3D	603014095	603015636	TraesCS3D01G520900	Cytochrome P450, putative	QTtn-3D
3D	603108345	603109772	TraesCS3D01G521000	Alpha-1,3-mannosyl-glycoprotein 4-beta-N-acetylglucosaminyltransferase A	QTtn-3D
3D	603113003	603114853	TraesCS3D01G521100	Cytochrome P450, putative	QTtn-3D
3D	603116266	603116931	TraesCS3D01G521200	Cytochrome P450 family protein, expressed	QTtn-3D
3D	603151839	603152505	TraesCS3D01G521300	Cytochrome P450 family protein, expressed	QTtn-3D
3D	603154905	603156615	TraesCS3D01G521400	Agenet and bromo-adjacent homology (BAH) domain-containing protein	QTtn-3D
3D	603221899	603224606	TraesCS3D01G521500	Growth inhibition and differentiation-related protein 88-like protein	QTtn-3D
3D	603264119	603272474	TraesCS3D01G521600	General transcription factor IIE subunit 1	QTtn-3D
3D	603321526	603322079	TraesCS3D01G521700	Histone H2A	QTtn-3D
3D	603371833	603375778	TraesCS3D01G521800	Histone-lysine N-methyltransferase	QTtn-3D
3D	603407552	603409862	TraesCS3D01G521900	Histone-lysine N-methyltransferase	QTtn-3D
3D	603414478	603419584	TraesCS3D01G522000	Uridylate kinase	QTtn-3D
3D	603426014	603429114	TraesCS3D01G522100	carboxyl-terminal peptidase (DUF239)	QTtn-3D
3D	603434922	603436577	TraesCS3D01G522200	arginine N-methyltransferase, putative (DUF688)	QTtn-3D
3D	603485446	603490043	TraesCS3D01G522300	receptor kinase 1	QTtn-3D
3D	603588740	603597634	TraesCS3D01G522400	DNA-directed RNA polymerase subunit	QTtn-3D
3D	603598160	603599506	TraesCS3D01G522500	Mitochondrial carrier protein-like	QTtn-3D
3D	603600923	603604343	TraesCS3D01G522600	Regulator of chromosome condensation (RCC1) family with FYVE zinc finger domain	QTtn-3D
3D	603631485	603635261	TraesCS3D01G522700	NADH-quinone oxidoreductase subunit C	QTtn-3D
3D	603740131	603745655	TraesCS3D01G522800	Ubiquitin-like domain-containing CTD phosphatase	QTtn-3D
3D	603866162	603869011	TraesCS3D01G522900	DNA-directed RNA polymerase subunit beta	QTtn-3D
3D	603943794	603945257	TraesCS3D01G523000	FBD-associated F-box protein	QTtn-3D
3D	603962075	603964829	TraesCS3D01G523100	FBD-associated F-box protein	QTtn-3D
3D	603973192	603976040	TraesCS3D01G523200	Glutamate decarboxylase	QTtn-3D
3D	604112215	604112682	TraesCS3D01G523300	Photosystem II D2 protein	QTtn-3D
3D	604122499	604125001	TraesCS3D01G523400	FBD-associated F-box protein	QTtn-3D
3D	604135895	604137096	TraesCS3D01G523500	FBD-associated F-box protein	QTtn-3D
3D	604234921	604237867	TraesCS3D01G523600	FBD-associated F-box protein	QTtn-3D
3D	604251248	604252689	TraesCS3D01G523700	FBD-associated F-box protein	QTtn-3D
3D	604286716	604288189	TraesCS3D01G523800	FBD-associated F-box protein	QTtn-3D
3D	604290542	604292013	TraesCS3D01G523900	Nuclear transport factor 2 (NTF2) family protein	QTtn-3D
3D	604303225	604303938	TraesCS3D01G524000	Calcium-binding site, putative	QTtn-3D
3D	604352794	604361895	TraesCS3D01G524100	ABC transporter ATP-binding protein	QTtn-3D
3D	604362641	604363354	TraesCS3D01G524200	Protein COFACTOR ASSEMBLY OF COMPLEX C SUBUNIT B CCB3, chloroplastic	QTtn-3D
3D	604364223	604367155	TraesCS3D01G524300	Mitochondrial-processing peptidase subunit alpha	QTtn-3D
3D	604367900	604371312	TraesCS3D01G524400	Leucine-rich repeat-containing protein 1	QTtn-3D
3D	604371604	604373719	TraesCS3D01G524500	Vacuolar protein sorting 55 containing protein	QTtn-3D
3D	604397605	604400738	TraesCS3D01G524600	Beta-fructofuranosidase, insoluble protein	QTtn-3D
3D	604447843	604448289	TraesCS3D01G524700	Pathogenesis-related protein PR-4	QTtn-3D
3D	604522595	604524583	TraesCS3D01G524800	Small nuclear ribonucleoprotein-like protein	QTtn-3D
3D	604530197	604534179	TraesCS3D01G524900	Non-lysosomal glucosylceramidase	QTtn-3D
3D	604608301	604613323	TraesCS3D01G525000	Hydroxycinnamoyl-CoA shikimate/quinate hydroxycinnamoyltransferase	QTtn-3D
3D	604635814	604636359	TraesCS3D01G525100	Invertase inhibitor	QTtn-3D
3D	604666201	604674047	TraesCS3D01G525200	Serine/arginine repetitive matrix protein 2 isoform 1	QTtn-3D
3D	604684098	604688393	TraesCS3D01G525300	Diphosphomevalonate decarboxylase	QTtn-3D
3D	604698898	604700094	TraesCS3D01G525400	F-box family protein	QTtn-3D
3D	604815950	604817113	TraesCS3D01G525500	F-box domain containing protein-like	QTtn-3D
3D	604836819	604838006	TraesCS3D01G525600	F-box family protein	QTtn-3D
3D	604859312	604863010	TraesCS3D01G525700	Aspartyl aminopeptidase, putative	QTtn-3D
3D	604864476	604868149	TraesCS3D01G525800	Pentatricopeptide repeat-containing protein	QTtn-3D
3D	604891126	604892189	TraesCS3D01G525900	Late embryogenesis abundant protein	QTtn-3D
3D	604967178	604968461	TraesCS3D01G526000	Late embryogenesis abundant protein	QTtn-3D
3D	605026105	605027174	TraesCS3D01G526100	Late embryogenesis abundant protein	QTtn-3D
3D	605034295	605035403	TraesCS3D01G526200	Late embryogenesis abundant protein	QTtn-3D
3D	605068736	605072304	TraesCS3D01G526300	Cytochrome P450, putative	QTtn-3D
3D	605156756	605161383	TraesCS3D01G526400	Cytochrome P450, putative	QTtn-3D
3D	605223568	605224020	TraesCS3D01G526500	ureide permease 5	QTtn-3D
3D	605330898	605332643	TraesCS3D01G526600	NBS-LRR-like resistance protein	QTtn-3D
3D	605493916	605499863	TraesCS3D01G526700	Transposon protein, putative, Mutator sub-class	QTtn-3D
3D	605521914	605524094	TraesCS3D01G526800	Ubiquitin carboxyl-terminal hydrolase 2	QTtn-3D
3D	605667326	605669201	TraesCS3D01G526900	Protein kinase family protein	QTtn-3D
3D	605674658	605675795	TraesCS3D01G527000	Wall-associated receptor kinase 5	QTtn-3D
3D	605675864	605677844	TraesCS3D01G527100	Receptor-like protein kinase	QTtn-3D
3D	605704741	605708211	TraesCS3D01G527200	Protein kinase family protein	QTtn-3D
3D	605707360	605710249	TraesCS3D01G527300	wall-associated receptor kinase-like protein	QTtn-3D
3D	605953283	605956699	TraesCS3D01G527400	Receptor-like protein kinase	QTtn-3D
3D	605971468	605974837	TraesCS3D01G527500	Receptor-like protein kinase	QTtn-3D
3D	606003054	606003458	TraesCS3D01G527600	Protein kinase family protein	QTtn-3D
3D	606077323	606081231	TraesCS3D01G527700	Malignant T-cell-amplified sequence 1	QTtn-3D
3D	606081850	606085884	TraesCS3D01G527800	Eukaryotic translation initiation factor 4E	QTtn-3D
3D	606297077	606301216	TraesCS3D01G527900	U-box domain-containing protein	QTtn-3D
3D	606314053	606319536	TraesCS3D01G528000	Sulfite exporter TauE/SafE family protein	QTtn-3D
3D	606342086	606351827	TraesCS3D01G528100	NBS-LRR disease resistance protein	QTtn-3D
3D	606365786	606374358	TraesCS3D01G528200	Villin	QTtn-3D
4A	614867396	614871236	TraesCS4A01G329600	26S proteasome non-ATPase regulatory subunit	QTtn-4A
4A	614906939	614908430	TraesCS4A01G329700	F-box family protein	QTtn-4A
4A	615032206	615040140	TraesCS4A01G329800	Protein kinase family protein	QTtn-4A
4A	615099611	615101105	TraesCS4A01G329900	F-box family protein	QTtn-4A
4A	615104066	615106167	TraesCS4A01G330000	protein kinase family protein	QTtn-4A
4A	615106331	615107512	TraesCS4A01G330100	Leucine-rich repeat receptor-like protein kinase family protein	QTtn-4A
4A	615193675	615198039	TraesCS4A01G330200	Monothiol glutaredoxin	QTtn-4A
4A	615205524	615209815	TraesCS4A01G330300	Glutaredoxin	QTtn-4A
4A	615212565	615216245	TraesCS4A01G330400	Elongation factor Tu	QTtn-4A
4A	615219045	615222583	TraesCS4A01G330500	BED zinc finger,hAT family dimerization domain	QTtn-4A
4A	615362649	615364826	TraesCS4A01G330600	F-box/RNI-like/FBD-like domains-containing protein	QTtn-4A
4A	615372042	615372374	TraesCS4A01G330700	Rust resistance-like protein RP1	QTtn-4A
4A	615437069	615439255	TraesCS4A01G330800	Shikimate dehydrogenase (NADP(+))	QTtn-4A
4A	615445461	615447633	TraesCS4A01G330900	LRR-RLK	QTtn-4A
4A	615455264	615457337	TraesCS4A01G331000	F-box family protein	QTtn-4A
4A	615694100	615702325	TraesCS4A01G331100	Pleiotropic drug resistance ABC transporter	QTtn-4A
4A	615941151	615942218	TraesCS4A01G331200	Dolichyl-diphosphooligosaccharide--protein glycosyltransferase subunit DAD1	QTtn-4A
4A	615969199	615971265	TraesCS4A01G331300	Cytochrome b	QTtn-4A
4A	616086874	616109275	TraesCS4A01G331400	meristematic receptor-like kinase	QTtn-4A
4A	616229091	616229877	TraesCS4A01G331500	F-box domain containing protein	QTtn-4A
4A	616230369	616234110	TraesCS4A01G331600	Alcohol dehydrogenase-like protein	QTtn-4A
4A	616236683	616237678	TraesCS4A01G331700	F-box domain containing protein	QTtn-4A
4A	616305755	616306168	TraesCS4A01G331800	18S pre-ribosomal assembly protein gar2-like protein	QTtn-4A
4A	616310241	616313839	TraesCS4A01G331900	Cinnamoyl-CoA reductase 4	QTtn-4A
4A	616501029	616501661	TraesCS4A01G332000	Serrate RNA effector molecule homolog	QTtn-4A
4A	616507393	616508992	TraesCS4A01G332100	Nascent polypeptide-associated complex subunit beta	QTtn-4A
4A	616611347	616612869	TraesCS4A01G332200	F-box and associated interaction domains-containing protein	QTtn-4A
4A	616617242	616618711	TraesCS4A01G332300	F-box family protein	QTtn-4A
4A	616662076	616664226	TraesCS4A01G332400	F-box family protein	QTtn-4A
4A	616673096	616674421	TraesCS4A01G332500	F-box domain containing protein, expressed	QTtn-4A
4A	616700796	616703444	TraesCS4A01G332600	FBD-associated F-box protein	QTtn-4A
4A	616839912	616876772	TraesCS4A01G332700	F-box and associated interaction domains-containing protein	QTtn-4A
4A	616875589	616876473	TraesCS4A01G332800	F-box domain containing protein	QTtn-4A
4A	616884760	616886057	TraesCS4A01G332900	F-box and associated interaction domains-containing protein	QTtn-4A
4A	616896068	616897536	TraesCS4A01G333000	F-box family protein	QTtn-4A
4A	616900752	616903264	TraesCS4A01G333100	F-box family protein	QTtn-4A
4A	616961344	616961814	TraesCS4A01G333200	Basic blue protein, putative	QTtn-4A
4A	616977285	616977749	TraesCS4A01G333300	Basic blue protein	QTtn-4A
4A	616981393	616985103	TraesCS4A01G333400	Transferase, transferring glycosyl groups	QTtn-4A
4A	617001184	617002438	TraesCS4A01G333500	Sec14p-like phosphatidylinositol transfer family protein	QTtn-4A
4A	617042496	617050788	TraesCS4A01G333600	Sec14p-like phosphatidylinositol transfer family protein	QTtn-4A
4A	617049263	617049826	TraesCS4A01G333700	Ethylene-responsive transcription factor	QTtn-4A
4A	617094599	617097896	TraesCS4A01G333800	Sec14p-like phosphatidylinositol transfer family protein	QTtn-4A
4A	617230785	617234228	TraesCS4A01G333900	KH domain-containing protein	QTtn-4A
4A	617281529	617282683	TraesCS4A01G334000	Glycine rich protein 3	QTtn-4A
4A	617288987	617290506	TraesCS4A01G334100	Glycine rich protein 3	QTtn-4A
4A	617349130	617350011	TraesCS4A01G334200	Glycine rich protein 3	QTtn-4A
4A	617360412	617361293	TraesCS4A01G334300	Glycine rich protein 3	QTtn-4A
4A	617445072	617446375	TraesCS4A01G334400	Integral membrane protein	QTtn-4A
4A	617652694	617654247	TraesCS4A01G334500	Sucrose transporter	QTtn-4A
4A	617657626	617659105	TraesCS4A01G334600	U3 small nucleolar RNA-associated protein 18-like protein	QTtn-4A
4A	617849876	617853865	TraesCS4A01G334700	Actin-related protein 2/3 complex subunit 4	QTtn-4A
4A	617856078	617859609	TraesCS4A01G334800	B-cell receptor-associated protein 31-like containing protein	QTtn-4A
4A	617907195	617912173	TraesCS4A01G334900	Protein kinase family protein	QTtn-4A
4A	617924650	617927527	TraesCS4A01G335000	lectin-receptor kinase	QTtn-4A
4A	617930763	617932013	TraesCS4A01G335100	Zinc finger MYM-type-like protein	QTtn-4A
4A	617933919	617940601	TraesCS4A01G335200	Protein kinase family protein	QTtn-4A
4A	617942110	617944974	TraesCS4A01G335300	RPM1-interacting protein 4	QTtn-4A
4A	617945575	617951208	TraesCS4A01G335400	Conserved oligomeric Golgi complex subunit 2	QTtn-4A
4A	618084665	618089234	TraesCS4A01G335500	NBS-LRR disease resistance protein	QTtn-4A
4A	618121544	618125040	TraesCS4A01G335600	NBS-LRR-like resistance protein	QTtn-4A
4A	618158574	618175415	TraesCS4A01G335700	receptor kinase 1	QTtn-4A
4A	618265643	618275366	TraesCS4A01G335800	Ankyrin repeat family protein	QTtn-4A
4A	618411430	618413166	TraesCS4A01G335900	Pirin-like protein	QTtn-4A
4A	618417500	618419188	TraesCS4A01G336000	Pirin-like protein	QTtn-4A
4A	618463034	618464665	TraesCS4A01G336100	Pirin-like protein	QTtn-4A
4A	618528523	618530057	TraesCS4A01G336200	Pirin-like protein	QTtn-4A
4A	618564906	618567847	TraesCS4A01G336300	Nuclear RNA binding protein, putative	QTtn-4A
4A	618620274	618627946	TraesCS4A01G336400	Long-chain-fatty-acid CoA ligase, putative	QTtn-4A
4A	618660637	618674099	TraesCS4A01G336500	Long-chain-fatty-acid CoA ligase, putative	QTtn-4A
4B	617280138	617285354	TraesCS4B01G326000	Multifunctional CCA protein	QTtn-4B
4B	617286240	617289085	TraesCS4B01G326100	Calcium-dependent protein kinase	QTtn-4B
4B	617325466	617333691	TraesCS4B01G326200	Solute carrier family 40 member 1	QTtn-4B
4B	617328184	617332497	TraesCS4B01G326300	Retrovirus-related Pol polyprotein from transposon TNT 1-94	QTtn-4B
4B	617379894	617382258	TraesCS4B01G326400	Thiol-disulfide oxidoreductase LTO1	QTtn-4B
4B	617403754	617404128	TraesCS4B01G326500	ATP-binding cassette sub-family A member 7	QTtn-4B
4B	617423835	617424515	TraesCS4B01G326600	ATP-binding cassette sub-family A member 7	QTtn-4B
4B	617437269	617438450	TraesCS4B01G326700	Ankyrin repeat domain protein, putative	QTtn-4B
4B	617624357	617628178	TraesCS4B01G326800	4-coumarate--CoA ligase-like 4	QTtn-4B
4B	617765289	617766719	TraesCS4B01G326900	Expansin-like protein	QTtn-4B
4B	617856962	617859705	TraesCS4B01G327000	Metal tolerance protein	QTtn-4B
4B	618074560	618075867	TraesCS4B01G327100	Expansin-like protein	QTtn-4B
4B	618158376	618159486	TraesCS4B01G327200	Expansin-like protein	QTtn-4B
4B	618226435	618227590	TraesCS4B01G327300	Late embryogenesis abundant protein	QTtn-4B
4B	618250790	618252207	TraesCS4B01G327400	Late embryogenesis abundant protein	QTtn-4B
4B	618347174	618348360	TraesCS4B01G327500	DUF241 domain protein (DUF241)	QTtn-4B
4B	618565929	618571803	TraesCS4B01G327600	Gag polyprotein	QTtn-4B
4B	618587757	618588497	TraesCS4B01G327700	Calcium-dependent lipid-binding domain-containing protein	QTtn-4B
4B	618589256	618595439	TraesCS4B01G327800	Respiratory burst oxidase, putative	QTtn-4B
4B	618614356	618614751	TraesCS4B01G327900	PEBP (phosphatidylethanolamine-binding protein) family protein	QTtn-4B
4B	618647390	618647938	TraesCS4B01G328000	Alpha amylase inhibitor protein	QTtn-4B
4B	618654247	618654952	TraesCS4B01G328100	Dimeric alpha-amylase inhibitor	QTtn-4B
4B	619075288	619079876	TraesCS4B01G328200	Protein kinase family protein, putative, expressed	QTtn-4B
4B	619222899	619224830	TraesCS4B01G328300	2-oxoglutarate (2OG) and Fe(II)-dependent oxygenase superfamily protein	QTtn-4B
4B	619363591	619367511	TraesCS4B01G328400	Kinase, putative	QTtn-4B
4B	619443717	619449896	TraesCS4B01G328500	Protein ZINC INDUCED FACILITATOR-LIKE 1	QTtn-4B
4B	619588787	619589933	TraesCS4B01G328600	NAC domain-containing protein, putative	QTtn-4B
4B	619658304	619659454	TraesCS4B01G328700	NAC domain-containing protein	QTtn-4B
4B	619773729	619774892	TraesCS4B01G328800	NAC domain-containing protein, putative	QTtn-4B
4B	619786767	619787944	TraesCS4B01G328900	NAC domain-containing protein, putative	QTtn-4B
4B	619808325	619809833	TraesCS4B01G329000	Werner Syndrome-like exonuclease	QTtn-4B
4B	619934602	619935777	TraesCS4B01G329100	NAC domain-containing protein	QTtn-4B
4B	619988862	619989804	TraesCS4B01G329200	Phospholipase A2	QTtn-4B
4B	620029100	620029801	TraesCS4B01G329300	Transcription activator-like protein	QTtn-4B
4B	620050430	620054971	TraesCS4B01G329400	inactive purple acid phosphatase-like protein	QTtn-4B
4B	620056385	620060938	TraesCS4B01G329500	LysM domain GPI-anchored protein	QTtn-4B
4B	620065918	620067936	TraesCS4B01G329600	Gag-Pol polyprotein	QTtn-4B
4B	620945336	620946985	TraesCS4B01G329700	CoA ligase	QTtn-4B
4B	620965799	620968168	TraesCS4B01G329800	Acetyl-coenzyme A synthetase	QTtn-4B
4B	620969694	620971759	TraesCS4B01G329900	CoA ligase	QTtn-4B
4B	621075701	621095419	TraesCS4B01G330000	Boron transporter	QTtn-4B
4B	621189275	621191492	TraesCS4B01G330100	Acetyl-coenzyme A synthetase	QTtn-4B
4B	621279403	621281217	TraesCS4B01G330200	Acetyl-coenzyme A synthetase	QTtn-4B
4B	621327237	621331936	TraesCS4B01G330300	Serine acetyltransferase	QTtn-4B
4B	621429761	621436813	TraesCS4B01G330400	ATP phosphoribosyltransferase	QTtn-4B
4B	621438780	621440898	TraesCS4B01G330500	Cytochrome P450	QTtn-4B
4B	621667260	621669492	TraesCS4B01G330600	Benzyl alcohol O-benzoyltransferase	QTtn-4B
4B	621671285	621672558	TraesCS4B01G330700	IQ domain-containing protein	QTtn-4B
4B	621674422	621675847	TraesCS4B01G330800	Glutathione S-transferase	QTtn-4B
4B	621678789	621680060	TraesCS4B01G330900	Glutathione S-transferase	QTtn-4B
4B	621705614	621707323	TraesCS4B01G331000	Glutathione S-transferase	QTtn-4B
4B	621713653	621714618	TraesCS4B01G331100	Glutathione S-transferase	QTtn-4B
4B	621752107	621753075	TraesCS4B01G331200	Alpha/beta-Hydrolases superfamily protein, putative	QTtn-4B
4B	621819155	621821632	TraesCS4B01G331300	F-box/LRR-repeat protein	QTtn-4B
4B	621945004	621951360	TraesCS4B01G331400	ABC transporter family protein	QTtn-4B
4B	621951586	621965998	TraesCS4B01G331500	Pleiotropic drug resistance ABC transporter	QTtn-4B
4B	621966793	621967296	TraesCS4B01G331600	Retrotransposon protein, putative, unclassified	QTtn-4B
4B	621985450	621985659	TraesCS4B01G331700	transmembrane protein, putative (DUF 3339)	QTtn-4B
4B	622112499	622116573	TraesCS4B01G331800	Ankyrin repeat domain-containing protein	QTtn-4B
4B	622333584	622334878	TraesCS4B01G331900	Basic helix-loop-helix transcription factor	QTtn-4B
4B	622476617	622478538	TraesCS4B01G332000	Basic helix-loop-helix transcription factor	QTtn-4B
4B	622488625	622488846	TraesCS4B01G332100	Powder tolerance-related protein	QTtn-4B
4B	622501633	622502280	TraesCS4B01G332200	Protein kinase C-binding protein NELL2	QTtn-4B
4B	622770939	622783811	TraesCS4B01G332300	ABC transporter family protein	QTtn-4B
4B	623022988	623024345	TraesCS4B01G332400	Leucine-rich receptor-like protein kinase family protein	QTtn-4B
4B	623061503	623063359	TraesCS4B01G332500	Methylsterol monooxygenase 1-2	QTtn-4B
4B	623163618	623164712	TraesCS4B01G332600	Methyltransferase	QTtn-4B
4B	623224856	623225539	TraesCS4B01G332700	Late embryogenesis abundant protein	QTtn-4B
4B	623226791	623227457	TraesCS4B01G332800	Late embryogenesis abundant protein	QTtn-4B
4B	623317849	623318292	TraesCS4B01G332900	Late embryogenesis abundant protein	QTtn-4B
4B	623332778	623333091	TraesCS4B01G333000	Genome polyprotein	QTtn-4B
4B	623346151	623346385	TraesCS4B01G333100	Photosystem I reaction center subunit IV	QTtn-4B
4B	623643296	623646855	TraesCS4B01G333200	carboxyl-terminal peptidase (DUF239)	QTtn-4B
4B	623785824	623787646	TraesCS4B01G333300	carboxyl-terminal peptidase (DUF239)	QTtn-4B
4B	623953810	623957004	TraesCS4B01G333400	carboxyl-terminal peptidase, putative (DUF239)	QTtn-4B
4B	624523629	624529507	TraesCS4B01G333500	carboxyl-terminal peptidase (DUF239)	QTtn-4B
4B	624737206	624738691	TraesCS4B01G333600	carboxyl-terminal peptidase (DUF239)	QTtn-4B
4B	624861377	624862963	TraesCS4B01G333700	Phosphate transporter protein	QTtn-4B
4B	624871222	624871653	TraesCS4B01G333800	Peptide methionine sulfoxide reductase msrB	QTtn-4B
4B	625072843	625074186	TraesCS4B01G333900	Non-canonical purine NTP pyrophosphatase	QTtn-4B
4B	625118786	625119268	TraesCS4B01G334000	Complex 1 LYR protein	QTtn-4B
4B	625119942	625122311	TraesCS4B01G334100	Pentatricopeptide repeat-containing protein	QTtn-4B
4B	625224011	625225561	TraesCS4B01G334200	Chaperone protein dnaJ, putative	QTtn-4B
4B	625330838	625331987	TraesCS4B01G334300	B3 domain-containing protein	QTtn-4B
4B	625336058	625336587	TraesCS4B01G334400	B3 domain-containing transcription factor VRN1	QTtn-4B
4B	625380655	625382966	TraesCS4B01G334500	Aspartic proteinase nepenthesin-1	QTtn-4B
4B	625400887	625402498	TraesCS4B01G334600	Aspartic proteinase nepenthesin-1	QTtn-4B
4B	625530785	625532149	TraesCS4B01G334700	Aspartic proteinase nepenthesin-1	QTtn-4B
4B	625963599	625964036	TraesCS4B01G334800	Polyubiquitin	QTtn-4B
4B	625971689	625976846	TraesCS4B01G334900	DNA (Cytosine-5-)-methyltransferase	QTtn-4B
4B	625983929	625985331	TraesCS4B01G335000	Retrovirus-related Pol polyprotein from transposon TNT 1-94	QTtn-4B
4B	626007336	626012023	TraesCS4B01G335100	Aconitate hydratase	QTtn-4B
4B	626068045	626069037	TraesCS4B01G335200	basic helix-loop-helix (bHLH) DNA-binding superfamily protein	QTtn-4B
4B	626071791	626074438	TraesCS4B01G335300	2-oxoglutarate (2OG) and Fe(II)-dependent oxygenase superfamily protein	QTtn-4B
4B	626409364	626410686	TraesCS4B01G335400	DNA-directed RNA polymerase subunit beta'	QTtn-4B
4B	627319217	627322124	TraesCS4B01G335500	Protein phosphatase 2C	QTtn-4B
4B	627323041	627326973	TraesCS4B01G335600	Protein CHAPERONE-LIKE PROTEIN OF POR1, chloroplastic	QTtn-4B
4B	627332225	627332587	TraesCS4B01G335700	Retrotransposon protein, putative, unclassified	QTtn-4B
4B	627519097	627521586	TraesCS4B01G335800	Early-responsive to dehydration stress protein isoform 1	QTtn-4B
4B	627554722	627556131	TraesCS4B01G335900	HXXXD-type acyl-transferase family protein	QTtn-4B
4B	627811602	627812990	TraesCS4B01G336000	HXXXD-type acyl-transferase family protein	QTtn-4B
4B	627938867	627944279	TraesCS4B01G336100	Mitochondrial outer membrane protein porin	QTtn-4B
4B	628068947	628070722	TraesCS4B01G336200	Scarecrow transcription factor family protein	QTtn-4B
4B	628575203	628579212	TraesCS4B01G336300	Dihydrolipoamide acetyltransferase component of pyruvate dehydrogenase complex	QTtn-4B
4B	628660074	628661719	TraesCS4B01G336400	Phosphate import ATP-binding protein PstB	QTtn-4B
4B	628709014	628710212	TraesCS4B01G336500	GDSL esterase/lipase	QTtn-4B
4B	629047812	629048384	TraesCS4B01G336600	Protein B602L	QTtn-4B
4B	629226148	629226873	TraesCS4B01G336700	Cleavage and polyadenylation specificity factor (CPSF) A subunit protein	QTtn-4B
4B	629470860	629471360	TraesCS4B01G336800	Replicase polyprotein 1a	QTtn-4B
4B	629507242	629509084	TraesCS4B01G336900	Werner Syndrome-like exonuclease	QTtn-4B
4B	629771015	629773573	TraesCS4B01G337000	Cyclin dependent kinase inhibitor	QTtn-4B
4B	629852600	629854094	TraesCS4B01G337100	transmembrane protein, putative (DUF247)	QTtn-4B
4B	629908175	629909384	TraesCS4B01G337200	Signal recognition particle 54 kDa protein	QTtn-4B
4B	629946666	629951446	TraesCS4B01G337300	Tetratricopeptide repeat protein 7A	QTtn-4B
4B	629953649	629954538	TraesCS4B01G337400	SKP1-like protein	QTtn-4B
4B	629961733	629963208	TraesCS4B01G337500	Purple acid phosphatase	QTtn-4B
4B	629985893	629990751	TraesCS4B01G337600	CAS1 domain-containing protein 1	QTtn-4B
4B	630014080	630015904	TraesCS4B01G337700	F-box family protein	QTtn-4B
4B	630042530	630044677	TraesCS4B01G337800	F-box family protein	QTtn-4B
4D	21139020	21149667	TraesCS4D01G045500	Kinase family protein	QTtn-4D
4D	21150840	21152338	TraesCS4D01G045600	DNA-directed RNA polymerase subunit	QTtn-4D
4D	21510244	21511059	TraesCS4D01G045700	HMG-Y-related protein A	QTtn-4D
4D	21516626	21521423	TraesCS4D01G045800	Coatomer subunit alpha	QTtn-4D
4D	21686523	21692075	TraesCS4D01G045900	Protein kinase	QTtn-4D
4D	21691863	21697126	TraesCS4D01G046000	ATP-dependent Clp protease ATP-binding subunit	QTtn-4D
4D	21748949	21770579	TraesCS4D01G046100	Phosphatidylinositol 4-kinase	QTtn-4D
4D	21775252	21776785	TraesCS4D01G046200	CONSTANS-like zinc finger protein	QTtn-4D
4D	21875145	21883348	TraesCS4D01G046300	Protein CASP	QTtn-4D
4D	21886752	21888315	TraesCS4D01G046400	14-3-3 protein	QTtn-4D
4D	22017524	22019286	TraesCS4D01G046500	Zinc-finger domain of monoamine-oxidase A repressor R1, putative	QTtn-4D
4D	22022016	22025651	TraesCS4D01G046600	Zinc finger protein VAR3, chloroplastic	QTtn-4D
4D	22028652	22032251	TraesCS4D01G046700	Ubiquitin-conjugating enzyme, E2	QTtn-4D
4D	22034672	22038165	TraesCS4D01G046800	DNA (Cytosine-5-)-methyltransferase	QTtn-4D
4D	22233458	22236316	TraesCS4D01G046900	Receptor-like kinase	QTtn-4D
4D	22572423	22575220	TraesCS4D01G047000	ATP-dependent Clp protease ATP-binding subunit	QTtn-4D
4D	22579769	22581702	TraesCS4D01G047100	Homeobox-leucine zipper HOX24	QTtn-4D
4D	22585000	22590316	TraesCS4D01G047200	IGR motif protein	QTtn-4D
4D	22938812	22945561	TraesCS4D01G047300	Phosphoglucosamine mutase	QTtn-4D
4D	22946848	22949676	TraesCS4D01G047400	Glutamine synthetase	QTtn-4D
4D	23317055	23323592	TraesCS4D01G047500	Threonine dehydratase	QTtn-4D
4D	23412956	23418899	TraesCS4D01G047600	Dynamin	QTtn-4D
4D	23419273	23419874	TraesCS4D01G047700	Glutamate--tRNA ligase 1	QTtn-4D
4D	23420502	23425955	TraesCS4D01G047800	NADH-ubiquinone oxidoreductase subunit	QTtn-4D
4D	23481633	23482682	TraesCS4D01G047900	Protein kinase	QTtn-4D
4D	23486700	23487862	TraesCS4D01G048000	Heterogeneous nuclear ribonucleoprotein Q	QTtn-4D
4D	23580216	23581436	TraesCS4D01G048100	Retrovirus-related Pol polyprotein from transposon TNT 1-94	QTtn-4D
4D	24110458	24111585	TraesCS4D01G048200	tRNA-2-methylthio-N(6)-dimethylallyladenosine synthase	QTtn-4D
4D	24250900	24253601	TraesCS4D01G048300	Hexosyltransferase	QTtn-4D
4D	24335695	24338305	TraesCS4D01G048400	RING/U-box superfamily protein	QTtn-4D
4D	25159546	25160577	TraesCS4D01G048500	Protein kinase	QTtn-4D
4D	25164164	25164738	TraesCS4D01G048600	Sec-independent protein translocase protein TatA	QTtn-4D
4D	25180290	25180628	TraesCS4D01G048700	Retrovirus-related Pol polyprotein from transposon 17.6	QTtn-4D
4D	25193488	25194492	TraesCS4D01G048800	Protein kinase	QTtn-4D
4D	25342932	25343736	TraesCS4D01G048900	PST19	QTtn-4D
4D	25347140	25349379	TraesCS4D01G049000	Sentrin-specific protease	QTtn-4D
4D	25362979	25363995	TraesCS4D01G049100	Protein kinase	QTtn-4D
4D	25377182	25380710	TraesCS4D01G049200	RNA-binding protein 34	QTtn-4D
4D	25419270	25419695	TraesCS4D01G049300	ralf-like 26	QTtn-4D
4D	25421855	25422289	TraesCS4D01G049400	Nuclear pore membrane glycoprotein 210	QTtn-4D
4D	25427522	25427974	TraesCS4D01G049500	DDE family endonuclease	QTtn-4D
4D	25436930	25441302	TraesCS4D01G049600	GPN-loop GTPase-like protein	QTtn-4D
4D	25484409	25490131	TraesCS4D01G049700	Protein POLLEN DEFECTIVE IN GUIDANCE 1	QTtn-4D
4D	25491942	25492352	TraesCS4D01G049800	Retrovirus-related Pol polyprotein from transposon 17.6	QTtn-4D
4D	25494390	25503878	TraesCS4D01G049900	Vam6/Vps39-like protein	QTtn-4D
4D	25581865	25584820	TraesCS4D01G050000	PHD finger protein family	QTtn-4D
4D	25692940	25695994	TraesCS4D01G050100	26S proteasome non-atpase regulatory subunit, putative	QTtn-4D
4D	25987283	25990941	TraesCS4D01G050200	Receptor protein kinase, putative	QTtn-4D
4D	26205473	26206860	TraesCS4D01G050300	Cytochrome b561 family protein, expressed	QTtn-4D
4D	26244277	26250395	TraesCS4D01G050400	Histidine kinase	QTtn-4D
4D	26255144	26257406	TraesCS4D01G050500	Pentatricopeptide repeat-containing protein	QTtn-4D
4D	26480008	26481450	TraesCS4D01G050600	UDP-glucose 6-dehydrogenase	QTtn-4D
4D	26510301	26512430	TraesCS4D01G050700	UV-B-induced protein, chloroplastic	QTtn-4D
4D	26667651	26670188	TraesCS4D01G050800	Actin	QTtn-4D
4D	26895343	26900406	TraesCS4D01G050900	Ankyrin-repeat protein	QTtn-4D
4D	26920102	26929228	TraesCS4D01G051000	Cytochrome c oxidase assembly protein ctaG	QTtn-4D
4D	26933623	26934600	TraesCS4D01G051100	Alpha/beta-Hydrolases superfamily protein	QTtn-4D
4D	27115016	27115366	TraesCS4D01G051200	Cortical cell-delineating protein	QTtn-4D
4D	27139135	27143604	TraesCS4D01G051300	65-kDa microtubule-associated-like protein	QTtn-4D
4D	27154486	27163456	TraesCS4D01G051400	Dihydroxyacetone kinase family protein	QTtn-4D
4D	27382409	27385020	TraesCS4D01G051500	DNA helicase	QTtn-4D
4D	27395151	27399693	TraesCS4D01G051600	Transcription factor Inducer of CBF expression 1	QTtn-4D
4D	27544037	27545350	TraesCS4D01G051700	Ubiquitin-like-specific protease 1A	QTtn-4D
4D	27553856	27554926	TraesCS4D01G051800	36I5.5	QTtn-4D
4D	27559316	27561514	TraesCS4D01G051900	Alpha/beta-Hydrolases superfamily protein	QTtn-4D
4D	28235232	28241384	TraesCS4D01G052000	Ankyrin repeat protein-like	QTtn-4D
4D	28442857	28449060	TraesCS4D01G052100	Protein kinase, putative, expressed	QTtn-4D
4D	28456337	28461004	TraesCS4D01G052200	Phytochrome	QTtn-4D
4D	28478710	28480256	TraesCS4D01G052300	Kinase family protein	QTtn-4D
4D	28481653	28485238	TraesCS4D01G052400	Peptide transporter	QTtn-4D
4D	28836882	28840804	TraesCS4D01G052500	Glutamate decarboxylase	QTtn-4D
4D	28881280	28882619	TraesCS4D01G052600	MYB transcription factor	QTtn-4D
4D	28972128	28995173	TraesCS4D01G052700	Translational activator GCN1	QTtn-4D
4D	29020163	29022046	TraesCS4D01G052800	vacuolar protein sorting-associated protein (DUF946)	QTtn-4D
4D	29025268	29025867	TraesCS4D01G052900	Transmembrane and coiled-coil domains protein 1	QTtn-4D
4D	29169522	29172528	TraesCS4D01G053000	actin cross-linking protein, putative (DUF569)	QTtn-4D
4D	29176589	29177547	TraesCS4D01G053100	Histone H2A	QTtn-4D
4D	29178304	29179438	TraesCS4D01G053200	Hyccin protein	QTtn-4D
4D	29323479	29328621	TraesCS4D01G053300	SWI/SNF complex subunit SWI3D	QTtn-4D
4D	29405853	29410072	TraesCS4D01G053400	Short-chain dehydrogenase/reductase family protein	QTtn-4D
4D	29412736	29415067	TraesCS4D01G053500	RING/U-box superfamily protein	QTtn-4D
4D	29798677	29804510	TraesCS4D01G053600	DNA/RNA helicase protein	QTtn-4D
4D	29827189	29829339	TraesCS4D01G053700	Glucan endo-1,3-beta-glucosidase	QTtn-4D
4D	29829934	29834597	TraesCS4D01G053800	Adenylyl cyclase-associated protein	QTtn-4D
4D	29838160	29840442	TraesCS4D01G053900	tetratricopeptide repeat (TPR)-containing protein	QTtn-4D
4D	30004307	30005959	TraesCS4D01G054000	GRAS transcription factor	QTtn-4D
4D	30169291	30170105	TraesCS4D01G054100	late embryogenesis abundant protein	QTtn-4D
4D	30195027	30195485	TraesCS4D01G054200	Histone H2B	QTtn-4D
4D	30196982	30198756	TraesCS4D01G054300	Iron-sulfur cluster insertion protein erpA	QTtn-4D
4D	30214086	30215873	TraesCS4D01G054400	Pentatricopeptide repeat-containing protein	QTtn-4D
4D	30217250	30220864	TraesCS4D01G054500	Carbohydrate kinase-like	QTtn-4D
4D	30275503	30279071	TraesCS4D01G054600	BTB/POZ domain-containing protein	QTtn-4D
4D	30309385	30309987	TraesCS4D01G054700	Bifunctional purine biosynthesis protein PurH	QTtn-4D
4D	30386617	30386757	TraesCS4D01G054800	Protein Ycf2	QTtn-4D
4D	30391141	30392520	TraesCS4D01G054900	Glycosyltransferase	QTtn-4D
4D	30398657	30407992	TraesCS4D01G055000	Alanine--tRNA ligase	QTtn-4D
4D	30412566	30413965	TraesCS4D01G055100	Sec14p-like phosphatidylinositol transfer family protein	QTtn-4D
4D	30420297	30422464	TraesCS4D01G055200	Sec14p-like phosphatidylinositol transfer family protein	QTtn-4D
4D	30499780	30504843	TraesCS4D01G055300	Sec14p-like phosphatidylinositol transfer family protein	QTtn-4D
4D	30507474	30510560	TraesCS4D01G055400	Sec14p-like phosphatidylinositol transfer family protein	QTtn-4D
4D	30513828	30515216	TraesCS4D01G055500	Anthocyanin 5-aromatic acyltransferase	QTtn-4D
4D	30523554	30524915	TraesCS4D01G055600	Anthocyanin 5-aromatic acyltransferase	QTtn-4D
4D	30556613	30558001	TraesCS4D01G055700	Anthocyanin 5-aromatic acyltransferase	QTtn-4D
4D	30904961	30905281	TraesCS4D01G055800	Transposon protein, putative, Mutator sub-class	QTtn-4D
4D	30956318	30960651	TraesCS4D01G055900	Receptor kinase	QTtn-4D
4D	108225842	108230375	TraesCS4D01G123900	Methyl esterase	QTtn-4D
4D	108626401	108631156	TraesCS4D01G124000	NAD(P)-binding Rossmann-fold superfamily protein	QTtn-4D
4D	108836392	108839831	TraesCS4D01G124100	ELMO domain containing protein	QTtn-4D
4D	108842585	108843969	TraesCS4D01G124200	Extracellular matrix-binding protein ebh	QTtn-4D
4D	108851623	108852673	TraesCS4D01G124300	Nuclear-interacting partner of ALK	QTtn-4D
4D	108853069	108873475	TraesCS4D01G124400	Regulation of nuclear pre-mRNA domain-containing protein 1B	QTtn-4D
4D	108885081	108885458	TraesCS4D01G124500	Disease resistance protein (TIR-NBS-LRR class) family	QTtn-4D
4D	108906397	108907246	TraesCS4D01G124600	DUF309 domain protein	QTtn-4D
4D	109072511	109073335	TraesCS4D01G124700	Late embryogenesis abundant (LEA) hydroxyproline-rich glycoprotein family	QTtn-4D
4D	109214471	109216771	TraesCS4D01G124800	Ulp1 protease family, C-terminal catalytic domain containing protein, expressed	QTtn-4D
4D	109240396	109242204	TraesCS4D01G124900	Pentatricopeptide repeat-containing protein	QTtn-4D
4D	109253047	109254945	TraesCS4D01G125000	Mitochondrial import inner membrane translocase subunit	QTtn-4D
4D	109269895	109276171	TraesCS4D01G125100	Alpha-L-arabinofuranosidase 1	QTtn-4D
4D	109359995	109364473	TraesCS4D01G125200	weak chloroplast movement under blue light protein (DUF827)	QTtn-4D
4D	109469594	109471968	TraesCS4D01G125300	Auxin efflux carrier component	QTtn-4D
4D	109908021	109909262	TraesCS4D01G125400	Chloride channel protein	QTtn-4D
4D	109909936	109912110	TraesCS4D01G125500	Calcium-dependent protein kinase	QTtn-4D
4D	109913286	109915338	TraesCS4D01G125600	4'-phosphopantetheinyl transferase family protein	QTtn-4D
4D	109920379	109927619	TraesCS4D01G125700	Protein ZINC INDUCED FACILITATOR-LIKE 1	QTtn-4D
4D	110012445	110020604	TraesCS4D01G125800	Protein ZINC INDUCED FACILITATOR-LIKE 1	QTtn-4D
4D	110075607	110081415	TraesCS4D01G125900	Protein ZINC INDUCED FACILITATOR-LIKE 1	QTtn-4D
4D	110083399	110087414	TraesCS4D01G126000	WD-repeat protein, putative	QTtn-4D
4D	110110558	110111703	TraesCS4D01G126100	Calmodulin	QTtn-4D
4D	110112172	110115699	TraesCS4D01G126200	Non-specific serine/threonine protein kinase	QTtn-4D
4D	111037787	111041767	TraesCS4D01G126300	Rhamnogalacturonate lyase	QTtn-4D
4D	111046179	111051068	TraesCS4D01G126400	Glutamine--fructose-6-phosphate aminotransferase [isomerizing]	QTtn-4D
4D	111053171	111055708	TraesCS4D01G126500	Serine/threonine-protein kinase	QTtn-4D
4D	111133633	111139085	TraesCS4D01G126600	Heme oxygenase 1 protein	QTtn-4D
4D	111139989	111140538	TraesCS4D01G126700	Phytosulfokines 3	QTtn-4D
4D	111585225	111587545	TraesCS4D01G126800	Serine/threonine-protein kinase	QTtn-4D
4D	111588087	111590546	TraesCS4D01G126900	Serine/threonine-protein kinase	QTtn-4D
4D	111593676	111594962	TraesCS4D01G127000	Protein ROOT PRIMORDIUM DEFECTIVE 1	QTtn-4D
4D	111596261	111607906	TraesCS4D01G127100	Alpha-L-arabinofuranosidase 1	QTtn-4D
4D	111610958	111611671	TraesCS4D01G127200	Invertase inhibitor	QTtn-4D
4D	111933179	111935231	TraesCS4D01G127300	NAC domain-containing protein	QTtn-4D
4D	111936072	111938760	TraesCS4D01G127400	50S ribosomal protein L24	QTtn-4D
4D	111940194	111943648	TraesCS4D01G127500	RNA-binding protein	QTtn-4D
4D	111946915	111950375	TraesCS4D01G127600	Calcium-binding EF-hand protein	QTtn-4D
4D	111978711	111980240	TraesCS4D01G127700	Pentatricopeptide repeat-containing protein, putative	QTtn-4D
4D	112072832	112075331	TraesCS4D01G127800	GRAS family transcription factor containing protein	QTtn-4D
4D	112159658	112160359	TraesCS4D01G127900	RING/U-box superfamily protein, putative	QTtn-4D
4D	112192162	112196877	TraesCS4D01G128000	Phosphatidylinositol-4-phosphate 5-kinase 4, putative	QTtn-4D
4D	112196942	112197403	TraesCS4D01G128100	RING/U-box superfamily protein	QTtn-4D
4D	112587978	112591146	TraesCS4D01G128200	DNA-directed RNA polymerase II, putative	QTtn-4D
4D	112719911	112721395	TraesCS4D01G128300	Glycosyltransferase	QTtn-4D
4D	112724294	112724515	TraesCS4D01G128400	Ubiquitin-like protein 5	QTtn-4D
4D	112726252	112727955	TraesCS4D01G128500	Structure-specific endonuclease subunit slx1	QTtn-4D
4D	112856816	112862550	TraesCS4D01G128600	Protein Red	QTtn-4D
4D	113152120	113165334	TraesCS4D01G128700	Long-Chain Acyl-CoA Synthetase	QTtn-4D
4D	113170776	113172603	TraesCS4D01G128800	R3H domain protein	QTtn-4D
4D	113235211	113237238	TraesCS4D01G128900	Heavy metal transport/detoxification superfamily protein	QTtn-4D
4D	113932277	113933630	TraesCS4D01G129000	stress response NST1-like protein	QTtn-4D
4D	114188447	114196641	TraesCS4D01G129100	Nucleosome-remodeling factor subunit BPTF	QTtn-4D
4D	115045915	115047183	TraesCS4D01G129200	myosin-4 protein (DUF641)	QTtn-4D
4D	115050956	115054338	TraesCS4D01G129300	2,3-bisphosphoglycerate-dependent phosphoglycerate mutase	QTtn-4D
4D	115055311	115056642	TraesCS4D01G129400	Seipin	QTtn-4D
4D	115121081	115124294	TraesCS4D01G129500	caspase-6 protein	QTtn-4D
4D	115121422	115122378	TraesCS4D01G129600	DUF868 family protein	QTtn-4D
4D	115123892	115125424	TraesCS4D01G129700	RING/U-box superfamily protein	QTtn-4D
4D	115932434	115933303	TraesCS4D01G129800	Membrane-associated phospholipid phosphatase	QTtn-4D
4D	115934299	115939752	TraesCS4D01G129900	transcription factor-like protein	QTtn-4D
4D	116131289	116132604	TraesCS4D01G130000	Alpha/beta-Hydrolases superfamily protein, putative	QTtn-4D
4D	116147870	116151761	TraesCS4D01G130100	RNA-directed DNA methylation 4	QTtn-4D
4D	116153074	116153810	TraesCS4D01G130200	Protein transport protein Sec61 subunit beta, putative	QTtn-4D
4D	116270213	116271415	TraesCS4D01G130300	Kinase family protein	QTtn-4D
4D	116272174	116280532	TraesCS4D01G130400	E3 SUMO-protein ligase SIZ1	QTtn-4D
4D	116522707	116523567	TraesCS4D01G130500	B3 domain-containing protein	QTtn-4D
4D	116813521	116819388	TraesCS4D01G130600	Chaperone ClpB	QTtn-4D
4D	116819051	116823138	TraesCS4D01G130700	Omega-3 fatty acid desaturase	QTtn-4D
4D	117412003	117429445	TraesCS4D01G130800	Proline-, glutamic acid-and leucine-rich protein 1	QTtn-4D
4D	117641702	117652496	TraesCS4D01G130900	Clathrin heavy chain	QTtn-4D
4D	117662592	117663047	TraesCS4D01G131000	Calcium-binding protein	QTtn-4D
4D	117705920	117706378	TraesCS4D01G131100	Calcium-binding protein	QTtn-4D
4D	117732413	117734939	TraesCS4D01G131200	AP2-like ethylene-responsive transcription factor	QTtn-4D
5A	45371283	45371351	TraesCS5A02G049600	PIF4	QTtn-5A
5A	46229228	46229539	TraesCS5A01G050600	alpha/beta-Hydrolases superfamily protein	QTtn-5A
5A	46246374	46247036	TraesCS5A01G050700	Protein FAR1-RELATED SEQUENCE 3	QTtn-5A
5A	46248698	46250602	TraesCS5A01G050800	L-arabinose isomerase	QTtn-5A
5A	46275689	46275937	TraesCS5A01G050900	Metal tolerance protein A2	QTtn-5A
5A	46422315	46432546	TraesCS5A01G051000	Receptor-like kinase	QTtn-5A
5A	46494698	46496959	TraesCS5A01G051100	Kinase, putative	QTtn-5A
5A	46500373	46503321	TraesCS5A01G051200	Kinase, putative	QTtn-5A
5A	46570143	46571252	TraesCS5A01G051300	F-box family protein	QTtn-5A
5A	46572561	46588038	TraesCS5A01G051400	DNA (Cytosine-5-)-methyltransferase	QTtn-5A
5A	46612343	46622429	TraesCS5A01G051500	ATP-dependent DNA helicase 2 subunit KU70	QTtn-5A
5A	46704031	46705659	TraesCS5A01G051600	Pentatricopeptide repeat-containing protein	QTtn-5A
5A	46708702	46711050	TraesCS5A01G051700	Kinase, putative	QTtn-5A
5A	46714635	46716887	TraesCS5A01G051800	Glutathione S-transferase	QTtn-5A
5A	47127855	47128325	TraesCS5A01G051900	Histone H2B	QTtn-5A
5A	47442951	47444033	TraesCS5A01G052000	Ribosomal protein S13	QTtn-5A
5A	47446018	47448696	TraesCS5A01G052100	transmembrane protein	QTtn-5A
5A	47453541	47459461	TraesCS5A01G052200	Sulfurtransferase	QTtn-5A
5A	47460837	47462051	TraesCS5A01G052300	Cysteine-rich receptor-kinase-like protein	QTtn-5A
5A	47539213	47541588	TraesCS5A01G052400	Kinase, putative	QTtn-5A
5A	47584532	47585473	TraesCS5A01G052500	Kinase family protein	QTtn-5A
5A	47644542	47647372	TraesCS5A01G052600	Glucan 1,3-beta-glucosidase	QTtn-5A
5A	47650111	47652957	TraesCS5A01G052700	Glucan 1,3-beta-glucosidase	QTtn-5A
5A	47771708	47774242	TraesCS5A01G052800	Gag polyprotein	QTtn-5A
5A	47956085	47965326	TraesCS5A01G052900	Receptor-like protein kinase	QTtn-5A
5A	48168493	48170113	TraesCS5A01G053000	CBS domain protein-like	QTtn-5A
5A	48171538	48175200	TraesCS5A01G053100	Homocysteine s-methyltransferase	QTtn-5A
5A	48179093	48179446	TraesCS5A01G053200	Non-lysosomal glucosylceramidase	QTtn-5A
5A	48369868	48371040	TraesCS5A01G053300	F-box family protein	QTtn-5A
5A	48464155	48471133	TraesCS5A01G053400	Sentrin-specific protease	QTtn-5A
5A	48757764	48762349	TraesCS5A01G053500	Poly(A)-specific ribonuclease PARN-like	QTtn-5A
5A	48881075	48883060	TraesCS5A01G053600	Epoxide hydrolase 2	QTtn-5A
5A	48889595	48895552	TraesCS5A01G053700	Acetyl-CoA carboxylase, putative	QTtn-5A
5A	48917158	48924439	TraesCS5A01G053800	Tesmin/TSO1-like CXC domain containing protein, expressed	QTtn-5A
5A	48967599	48969387	TraesCS5A01G053900	F-box protein	QTtn-5A
5A	49955268	49956368	TraesCS5A01G054000	F-box protein	QTtn-5A
5B	684609906	684615867	TraesCS5B01G523800	ATP-dependent zinc metalloprotease FTSH protein	QTtn-5B
5B	684622061	684624273	TraesCS5B01G523900	ATP-dependent zinc metalloprotease FTSH protein	QTtn-5B
5B	684629097	684636761	TraesCS5B01G524000	ATP-dependent zinc metalloprotease FTSH protein	QTtn-5B
5B	684743710	684746545	TraesCS5B01G524100	ATP-dependent zinc metalloprotease FTSH protein	QTtn-5B
5B	684752777	684756545	TraesCS5B01G524200	ATP-dependent zinc metalloprotease FTSH protein	QTtn-5B
5B	684762785	684765768	TraesCS5B01G524300	ATP-dependent zinc metalloprotease FTSH protein	QTtn-5B
5B	684868426	684881876	TraesCS5B01G524400	ATP-dependent zinc metalloprotease FTSH protein	QTtn-5B
5B	684897734	684898051	TraesCS5B01G524500	Ubiquitin, putative, expressed	QTtn-5B
5B	684918141	684919045	TraesCS5B01G524600	Ubiquitin	QTtn-5B
5B	684971097	684980340	TraesCS5B01G524700	Ubiquitin, putative	QTtn-5B
5B	685039391	685041719	TraesCS5B01G524800	F-box family protein	QTtn-5B
5B	685047985	685048857	TraesCS5B01G524900	F-box family protein	QTtn-5B
5B	685069367	685071567	TraesCS5B01G525000	F-box family protein	QTtn-5B
5B	685244607	685247256	TraesCS5B01G525100	F-box family protein	QTtn-5B
5B	685255752	685257023	TraesCS5B01G525200	F-box domain containing protein	QTtn-5B
5B	685305187	685306384	TraesCS5B01G525300	Glycosyltransferase	QTtn-5B
5B	685321632	685323075	TraesCS5B01G525400	F-box family protein	QTtn-5B
5B	685428957	685430871	TraesCS5B01G525500	MICOS complex subunit Mic10-like protein (DUF543)	QTtn-5B
5B	685432636	685437160	TraesCS5B01G525600	Phospholipase D	QTtn-5B
5B	685499487	685500911	TraesCS5B01G525700	F-box family protein	QTtn-5B
5B	685503768	685505185	TraesCS5B01G525800	F-box family protein	QTtn-5B
5B	685528258	685529007	TraesCS5B01G525900	Glycosyltransferase	QTtn-5B
5B	685565831	685569284	TraesCS5B01G526000	Protein kinase family protein	QTtn-5B
5B	685602598	685605155	TraesCS5B01G526100	F-box family protein	QTtn-5B
5B	685608445	685612708	TraesCS5B01G526200	Receptor protein kinase, putative	QTtn-5B
5B	685639858	685647674	TraesCS5B01G526300	Protein kinase family protein	QTtn-5B
5B	685651066	685653715	TraesCS5B01G526400	FBD-associated F-box protein	QTtn-5B
5B	685656908	685657765	TraesCS5B01G526500	Leucine-rich repeat receptor-like protein kinase	QTtn-5B
5B	685690936	685691796	TraesCS5B01G526600	Leucine-rich repeat receptor-like protein kinase	QTtn-5B
5B	685949920	685952343	TraesCS5B01G526700	F-box protein	QTtn-5B
5B	685991527	685994371	TraesCS5B01G526800	F-box protein	QTtn-5B
5B	686049436	686051803	TraesCS5B01G526900	F-box protein	QTtn-5B
5B	686201108	686202400	TraesCS5B01G527000	Leucine-rich repeat receptor-like protein kinase	QTtn-5B
5B	686432143	686433608	TraesCS5B01G527100	Leucine-rich repeat receptor-like protein kinase	QTtn-5B
5B	686456843	686459061	TraesCS5B01G527200	F-box family protein	QTtn-5B
5B	686469965	686472023	TraesCS5B01G527300	Ethylene receptor	QTtn-5B
5B	686575673	686576011	TraesCS5B01G527400	Polynucleotidyl transferase, ribonuclease H-like superfamily protein	QTtn-5B
5B	686599014	686599352	TraesCS5B01G527500	Polynucleotidyl transferase, ribonuclease H-like superfamily protein	QTtn-5B
5B	686649508	686650059	TraesCS5B01G527600	Ice recrystallization inhibition protein-like protein	QTtn-5B
5B	686687118	686687456	TraesCS5B01G527700	Polynucleotidyl transferase, ribonuclease H-like superfamily protein	QTtn-5B
5B	686761957	686771218	TraesCS5B01G527800	Leucine-rich repeat receptor-like protein kinase family protein, putative	QTtn-5B
5B	686779235	686779590	TraesCS5B01G527900	Retrotransposon protein, putative, unclassified	QTtn-5B
5B	686841671	686842617	TraesCS5B01G528000	Ice recrystallization inhibition protein-like protein	QTtn-5B
5B	686932357	686935039	TraesCS5B01G528100	Prohibitin	QTtn-5B
5B	687159772	687163280	TraesCS5B01G528200	Receptor-like kinase	QTtn-5B
5B	687164174	687166492	TraesCS5B01G528300	Receptor-like kinase	QTtn-5B
5B	687212774	687213395	TraesCS5B01G528400	Expansin	QTtn-5B
5B	687223759	687224631	TraesCS5B01G528500	Expansin	QTtn-5B
5B	687260150	687260674	TraesCS5B01G528600	Expansin	QTtn-5B
5B	687325979	687327062	TraesCS5B01G528700	Expansin	QTtn-5B
5B	687468048	687469707	TraesCS5B01G528800	Glycosyltransferase	QTtn-5B
5B	687694740	687696260	TraesCS5B01G528900	Glycosyltransferase	QTtn-5B
5B	687738192	687739939	TraesCS5B01G529000	Patatin	QTtn-5B
5B	687745411	687747178	TraesCS5B01G529100	Patatin	QTtn-5B
5B	687778718	687790018	TraesCS5B01G529200	receptor kinase 1	QTtn-5B
5B	687798134	687801872	TraesCS5B01G529300	Protein kinase	QTtn-5B
5B	687804143	687814015	TraesCS5B01G529400	Carotenoid isomerase	QTtn-5B
5B	687878931	687880720	TraesCS5B01G529500	Cytochrome P450	QTtn-5B
5B	688065817	688066215	TraesCS5B01G529600	Histone-lysine N-methyltransferase SUVR5	QTtn-5B
5B	688488012	688489745	TraesCS5B01G529700	Histone H3	QTtn-5B
5B	688552374	688553234	TraesCS5B01G529800	transmembrane protein, putative (DUF594)	QTtn-5B
5B	688720052	688721392	TraesCS5B01G529900	Aspartic proteinase nepenthesin	QTtn-5B
5B	688840889	688842517	TraesCS5B01G530000	Aspartic proteinase nepenthesin	QTtn-5B
5B	688976551	688978990	TraesCS5B01G530100	Vacuolar protein sorting-associated protein 9A	QTtn-5B
5B	688979808	688980164	TraesCS5B01G530200	Aspartic proteinase nepenthesin-1	QTtn-5B
5B	689066323	689068762	TraesCS5B01G530300	Vacuolar protein sorting-associated protein 9A	QTtn-5B
5B	689101490	689101846	TraesCS5B01G530400	Cysteine/Histidine-rich C1 domain family protein	QTtn-5B
5B	689116853	689118498	TraesCS5B01G530500	Short-chain dehydrogenase/reductase family protein	QTtn-5B
5B	689197607	689200044	TraesCS5B01G530600	Leucine-rich receptor-like protein kinase family protein	QTtn-5B
5B	689213261	689215090	TraesCS5B01G530700	F-box protein	QTtn-5B
5B	689223424	689225258	TraesCS5B01G530800	Ras-related protein, expressed	QTtn-5B
5B	689315498	689317054	TraesCS5B01G530900	Flavin-containing monooxygenase	QTtn-5B
5B	689330279	689331766	TraesCS5B01G531000	Flavin-containing monooxygenase	QTtn-5B
5B	689336940	689337218	TraesCS5B01G531100	Lipid transfer protein	QTtn-5B
5B	689340369	689340665	TraesCS5B01G531200	Lipid transfer protein	QTtn-5B
5B	689370166	689373636	TraesCS5B01G531300	YacP-like NYN domain protein	QTtn-5B
5B	689375498	689376583	TraesCS5B01G531400	Late embryogenesis abundant protein Lea14	QTtn-5B
5B	689487168	689487704	TraesCS5B01G531500	GCK domain-containing protein	QTtn-5B
5B	689646067	689647540	TraesCS5B01G531600	Tropinone reductase-like protein	QTtn-5B
5B	689664334	689664642	TraesCS5B01G531700	TTF-type zinc finger protein with HAT dimerization domain-containing protein	QTtn-5B
5B	689669633	689671038	TraesCS5B01G531800	Tropinone reductase-like protein	QTtn-5B
5B	689850160	689852016	TraesCS5B01G531900	30S ribosomal protein S6	QTtn-5B
5B	689852959	689858174	TraesCS5B01G532000	Luc7-like protein	QTtn-5B
5B	689866635	689868371	TraesCS5B01G532100	Sister chromatid cohesion protein DCC1	QTtn-5B
5B	689898601	689900870	TraesCS5B01G532200	Pentatricopeptide repeat-containing protein	QTtn-5B
5B	689901106	689905414	TraesCS5B01G532300	Poly(ADP-ribose) glycohydrolase 1	QTtn-5B
5B	689905615	689907328	TraesCS5B01G532400	Thiopurine S-methyltransferase family protein, expressed	QTtn-5B
5B	689929009	689931014	TraesCS5B01G532500	GDSL esterase/lipase	QTtn-5B
5B	689944537	689951241	TraesCS5B01G532600	Ion channel DMI1	QTtn-5B
5B	689995284	689997719	TraesCS5B01G532700	Serine/threonine-protein kinase	QTtn-5B
5B	690025682	690034607	TraesCS5B01G532800	Zinc finger MYND domain-containing protein 15	QTtn-5B
5B	690069739	690075404	TraesCS5B01G532900	Protein kinase-like protein	QTtn-5B
5B	690090753	690093348	TraesCS5B01G533000	Serine/threonine protein phosphatase 2A regulatory subunit B	QTtn-5B
7A	37704112	37708504	TraesCS7A01G071700	ABC transporter G family member	QTtn-7A.1
7A	37709206	37709974	TraesCS7A01G071800	Alkanesulfonate monooxygenase	QTtn-7A.1
7A	37719102	37722279	TraesCS7A01G071900	Oligopeptide transporter, putative	QTtn-7A.1
7A	37722828	37723319	TraesCS7A01G072000	terpene synthase-like sequence-1,8-cineole	QTtn-7A.1
7A	37724933	37726594	TraesCS7A01G072100	Pentatricopeptide repeat-containing protein	QTtn-7A.1
7A	37840756	37841341	TraesCS7A01G072200	Harpin-induced like protein 8	QTtn-7A.1
7A	37849225	37850223	TraesCS7A01G072300	transmembrane protein, putative (DUF594)	QTtn-7A.1
7A	37920693	37938323	TraesCS7A01G072400	Avr9/Cf-9 rapidly elicited protein	QTtn-7A.1
7A	38120036	38120742	TraesCS7A01G072500	Polynucleotidyl transferase, ribonuclease H-like superfamily protein	QTtn-7A.1
7A	38131517	38133567	TraesCS7A01G072600	transmembrane protein, putative (DUF247)	QTtn-7A.1
7A	38138230	38138469	TraesCS7A01G072700	Serine/threonine-protein phosphatase 2A 55 kDa regulatory subunit B alpha isoform	QTtn-7A.1
7A	38224781	38226300	TraesCS7A01G072800	Histidine--tRNA ligase	QTtn-7A.1
7A	38238109	38238348	TraesCS7A01G072900	GTPase Der	QTtn-7A.1
7A	38689242	38689502	TraesCS7A01G073000	Protein NRT1/ PTR FAMILY 4.4	QTtn-7A.1
7A	38717684	38717944	TraesCS7A01G073100	Protein NRT1/ PTR FAMILY 4.4	QTtn-7A.1
7A	38755574	38757084	TraesCS7A01G073200	Protein FAR1-RELATED SEQUENCE 5	QTtn-7A.1
7A	38769982	38771810	TraesCS7A01G073300	Xanthine phosphoribosyltransferase	QTtn-7A.1
7A	38773606	38773917	TraesCS7A01G073400	B-box type zinc finger family protein	QTtn-7A.1
7A	39015796	39016344	TraesCS7A01G073500	DNA topoisomerase	QTtn-7A.1
7A	39017629	39018036	TraesCS7A01G073600	Methionyl-tRNA formyltransferase	QTtn-7A.1
7A	39062244	39065916	TraesCS7A01G073700	Receptor-like protein kinase	QTtn-7A.1
7A	39227825	39230863	TraesCS7A01G073800	Myeloid leukemia factor 1	QTtn-7A.1
7A	39480367	39482365	TraesCS7A01G073900	UDP-N-acetylmuramate--L-alanine ligase	QTtn-7A.1
7A	39490547	39491964	TraesCS7A01G074000	Pyrroline-5-carboxylate reductase	QTtn-7A.1
7A	39587589	39592990	TraesCS7A01G074100	Pentatricopeptide repeat-containing protein	QTtn-7A.1
7A	40044274	40051459	TraesCS7A01G074200	Eukaryotic translation initiation factor 3 subunit A	QTtn-7A.1
7A	40137785	40138249	TraesCS7A01G074300	Beta-1,3-N-Acetylglucosaminyltransferase family protein, putative	QTtn-7A.1
7A	40176124	40176936	TraesCS7A01G074400	Beta-1,3-N-Acetylglucosaminyltransferase family protein, putative	QTtn-7A.1
7A	40184774	40196229	TraesCS7A01G074500	ABC transporter family protein	QTtn-7A.1
7A	40360812	40366575	TraesCS7A01G074600	DNA/RNA helicase protein	QTtn-7A.1
7A	40398172	40400880	TraesCS7A01G074700	Hypersensitive-induced response protein	QTtn-7A.1
7A	40443711	40445269	TraesCS7A01G074800	Holliday junction ATP-dependent DNA helicase RuvB	QTtn-7A.1
7A	40532557	40553682	TraesCS7A01G074900	Kinesin light chain 3	QTtn-7A.1
7A	40695394	40695916	TraesCS7A01G075000	Senescence-associated protein, putative	QTtn-7A.1
7A	40699155	40700999	TraesCS7A01G075100	Splicing factor U2af large subunit A	QTtn-7A.1
7A	40987861	40988480	TraesCS7A01G075200	Invertase/pectin methylesterase inhibitor family protein	QTtn-7A.1
7A	41047482	41048870	TraesCS7A01G075300	F-box family protein	QTtn-7A.1
7A	41414732	41416796	TraesCS7A01G075400	Flavin-containing monooxygenase	QTtn-7A.1
7A	41435448	41438543	TraesCS7A01G075500	Cornichon family protein	QTtn-7A.1
7A	41439312	41442163	TraesCS7A01G075600	Enolase	QTtn-7A.1
7A	41451658	41452071	TraesCS7A01G075700	Ribonuclease H-like superfamily protein	QTtn-7A.1
7A	41455043	41455612	TraesCS7A01G075800	UBX domain-containing protein	QTtn-7A.1
7A	41463893	41464877	TraesCS7A01G075900	NBS-LRR disease resistance protein, putative	QTtn-7A.1
7A	41626695	41627797	TraesCS7A01G076000	Flavin-containing monooxygenase	QTtn-7A.1
7A	41716620	41717533	TraesCS7A01G076100	Flavin-containing monooxygenase	QTtn-7A.1
7A	41747055	41748702	TraesCS7A01G076200	Flavin-containing monooxygenase	QTtn-7A.1
7A	41775560	41777208	TraesCS7A01G076300	Flavin-containing monooxygenase	QTtn-7A.1
7A	41793672	41796896	TraesCS7A01G076400	ATP-dependent Clp protease proteolytic subunit	QTtn-7A.1
7A	41873179	41874219	TraesCS7A01G076500	AT hook motif DNA-binding family protein	QTtn-7A.1
7A	41959872	41968277	TraesCS7A01G076600	Kinesin-like protein	QTtn-7A.1
7A	42001695	42005366	TraesCS7A01G076700	Transcription initiation factor TFIID subunit 14b	QTtn-7A.1
7A	42126510	42128742	TraesCS7A01G076800	Mitochondrial metalloendopeptidase OMA1	QTtn-7A.1
7A	42245657	42247552	TraesCS7A01G076900	Adhesion G protein-coupled receptor L1	QTtn-7A.1
7A	42270375	42270737	TraesCS7A01G077000	SAUR-like auxin-responsive protein family	QTtn-7A.1
7A	42303195	42308613	TraesCS7A01G077100	Ribosome production factor 1	QTtn-7A.1
7A	42310531	42311919	TraesCS7A01G077200	F-box family protein	QTtn-7A.1
7A	42453639	42456152	TraesCS7A01G077300	Serine/threonine-protein kinase	QTtn-7A.1
7A	42497718	42499643	TraesCS7A01G077400	Ribosome-binding factor A	QTtn-7A.1
7A	42521051	42522934	TraesCS7A01G077500	Cytochrome P450 family protein, expressed	QTtn-7A.1
7A	42537218	42538439	TraesCS7A01G077600	BTB-POZ and MATH domain protein	QTtn-7A.1
7A	42539955	42540800	TraesCS7A01G077700	GDP-mannose 4,6-dehydratase	QTtn-7A.1
7A	42606056	42608803	TraesCS7A01G077800	NBS-LRR disease resistance protein, putative, expressed	QTtn-7A.1
7A	42922606	42922896	TraesCS7A01G077900	TTF-type zinc finger protein with HAT dimerization domain-containing protein	QTtn-7A.1
7A	42963669	42964787	TraesCS7A01G078000	GDP-mannose 4,6 dehydratase-like protein	QTtn-7A.1
7A	42976547	42977875	TraesCS7A01G078100	F-box domain containing protein	QTtn-7A.1
7A	42981735	42986957	TraesCS7A01G078200	Serine/threonine protein kinase, putative	QTtn-7A.1
7A	43039193	43039483	TraesCS7A01G078300	TTF-type zinc finger protein with HAT dimerization domain-containing protein	QTtn-7A.1
7A	43046602	43062678	TraesCS7A01G078400	Protein DJ-1	QTtn-7A.1
7A	43180624	43185364	TraesCS7A01G078500	Nitrate reductase	QTtn-7A.1
7A	43438678	43439223	TraesCS7A01G078600	tRNA-2-methylthio-N(6)-dimethylallyladenosine synthase	QTtn-7A.1
7A	43457403	43458371	TraesCS7A01G078700	tRNA-2-methylthio-N(6)-dimethylallyladenosine synthase	QTtn-7A.1
7A	43501718	43505803	TraesCS7A01G078800	Fructose-1,6-bisphosphatase class 1	QTtn-7A.1
7A	44356520	44362007	TraesCS7A01G078900	50S ribosomal protein L3	QTtn-7A.1
7A	44444768	44448291	TraesCS7A01G079000	RING/U-box superfamily protein	QTtn-7A.1
7A	44509650	44510557	TraesCS7A01G079100	50S ribosomal protein L3	QTtn-7A.1
7A	44821840	44824382	TraesCS7A01G079200	G protein-activated inward rectifier potassium channel 1	QTtn-7A.1
7A	44877148	44884831	TraesCS7A01G079300	S-locus cysteine-rich protein (SCR)	QTtn-7A.1
7A	45067119	45067527	TraesCS7A01G079400	Sphingoid long-chain base transporter RSB1	QTtn-7A.1
7A	45573584	45573984	TraesCS7A01G079500	Phosphatidylinositol 3- and 4-kinase family protein	QTtn-7A.1
7A	45592991	45593751	TraesCS7A01G079600	Potassium channel toxin alpha-KTx 2.13	QTtn-7A.1
7A	45602244	45603215	TraesCS7A01G079700	Wall-associated receptor kinase-like protein	QTtn-7A.1
7A	45714979	45715882	TraesCS7A01G079800	Biosynthetic arginine decarboxylase	QTtn-7A.1
7A	45855207	45857758	TraesCS7A01G079900	RING/U-box superfamily protein	QTtn-7A.1
7A	45868444	45868734	TraesCS7A01G080000	TTF-type zinc finger protein with HAT dimerization domain-containing protein	QTtn-7A.1
7A	45979948	45982478	TraesCS7A01G080100	RING/U-box superfamily protein	QTtn-7A.1
7A	46059611	46061569	TraesCS7A01G080200	G protein-activated inward rectifier potassium channel 1	QTtn-7A.1
7A	46097008	46100588	TraesCS7A01G080300	Dihydrolipoamide acetyltransferase component of pyruvate dehydrogenase complex	QTtn-7A.1
7A	46255097	46255714	TraesCS7A01G080400	Receptor-like protein kinase	QTtn-7A.1
7A	46392946	46393305	TraesCS7A01G080500	Orf101b	QTtn-7A.1
7A	46394648	46395172	TraesCS7A01G080600	Maturase	QTtn-7A.1
7A	46403290	46403776	TraesCS7A01G080700	NADH-ubiquinone oxidoreductase chain 1	QTtn-7A.1
7A	46422127	46422372	TraesCS7A01G080800	Cytochrome c oxidase subunit 2	QTtn-7A.1
7A	46710472	46714015	TraesCS7A01G080900	Transcription factor GTE1	QTtn-7A.1
7A	46714242	46715433	TraesCS7A01G081000	Serine/threonine-protein phosphatase 4 regulatory subunit 3	QTtn-7A.1
7A	46720549	46722696	TraesCS7A01G081100	Peptide methionine sulfoxide reductase MsrA	QTtn-7A.1
7A	46724704	46726563	TraesCS7A01G081200	Pentatricopeptide repeat-containing protein	QTtn-7A.1
7A	46772297	46777199	TraesCS7A01G081300	2-oxoglutarate (2OG) and Fe(II)-dependent oxygenase-like protein	QTtn-7A.1
7A	46909174	46911918	TraesCS7A01G081400	Sulfotransferase	QTtn-7A.1
7A	46966529	46969916	TraesCS7A01G081500	RNA polymerase II transcription mediator	QTtn-7A.1
7A	47000846	47001718	TraesCS7A01G081600	F-box family protein	QTtn-7A.1
7A	47007277	47008422	TraesCS7A01G081700	F-box family protein	QTtn-7A.1
7A	47016821	47017714	TraesCS7A01G081800	F-box family protein	QTtn-7A.1
7A	47283850	47284493	TraesCS7A01G081900	F-box family protein	QTtn-7A.1
7A	47292593	47307403	TraesCS7A01G082000	60S ribosomal protein L5	QTtn-7A.1
7A	47341820	47343133	TraesCS7A01G082100	CCR4-NOT transcription complex family protein	QTtn-7A.1
7A	47444501	47448292	TraesCS7A01G082200	Esterase/lipase/thioesterase-like protein	QTtn-7A.1
7A	47504742	47505875	TraesCS7A01G082300	S-adenosyl-L-methionine-dependent methyltransferases superfamily protein	QTtn-7A.1
7A	47553763	47558186	TraesCS7A01G082400	Coiled-coil domain-containing protein 97	QTtn-7A.1
7A	47570544	47571727	TraesCS7A01G082500	Acid phosphatase 1	QTtn-7A.1
7A	47572852	47573456	TraesCS7A01G082600	Receptor-like protein kinase	QTtn-7A.1
7A	47694765	47697736	TraesCS7A01G082700	U4/U6 small nuclear ribonucleoprotein Prp3	QTtn-7A.1
7A	47795093	47797946	TraesCS7A01G082800	U4/U6 small nuclear ribonucleoprotein Prp3	QTtn-7A.1
7A	47900183	47901199	TraesCS7A01G082900	Sphingoid base hydroxylase 2	QTtn-7A.1
7A	47938116	47939236	TraesCS7A01G083000	CsAtPR5, putative, expressed	QTtn-7A.1
7A	48012095	48012676	TraesCS7A01G083100	DUF1685 family protein	QTtn-7A.1
7A	48055977	48060971	TraesCS7A01G083200	Proteasome subunit beta type	QTtn-7A.1
7A	48091066	48091741	TraesCS7A01G083300	NBS-LRR disease resistance protein-like protein	QTtn-7A.1
7A	48093778	48098470	TraesCS7A01G083400	Leucine carboxyl methyltransferase family protein-like	QTtn-7A.1
7A	48101978	48103808	TraesCS7A01G083500	CsAtPR5, putative, expressed	QTtn-7A.1
7A	48108144	48111241	TraesCS7A01G083600	CsAtPR5, putative, expressed	QTtn-7A.1
7A	48436869	48437597	TraesCS7A01G083700	Glutathione S-transferase	QTtn-7A.1
7A	48525735	48526646	TraesCS7A01G083800	Homeobox leucine zipper protein	QTtn-7A.1
7A	48583505	48584599	TraesCS7A01G083900	Homeobox	QTtn-7A.1
7A	48715325	48716318	TraesCS7A01G084000	Homeobox-leucine zipper family protein	QTtn-7A.1
7A	48782296	48782744	TraesCS7A01G084100	Polyribonucleotide nucleotidyltransferase	QTtn-7A.1
7A	48906194	48908560	TraesCS7A01G084200	F-box protein	QTtn-7A.1
7A	48945918	48946997	TraesCS7A01G084300	Cysteine-rich receptor kinase	QTtn-7A.1
7A	49046896	49052092	TraesCS7A01G084400	Kinase family protein	QTtn-7A.1
7A	49057303	49057860	TraesCS7A01G084500	Late embryogenesis abundant (LEA)hydroxyproline-rich glycoprotein family	QTtn-7A.1
7A	49131037	49132445	TraesCS7A01G084600	O-methyltransferase family protein, expressed	QTtn-7A.1
7A	49159613	49160721	TraesCS7A01G084700	Eukaryotic translation initiation factor 3 subunit H	QTtn-7A.1
7A	79814886	79816959	TraesCS7A01G123700	F-box-like protein	QTtn-7A.2
7A	80014030	80014480	TraesCS7A01G123800	U-box domain-containing protein 4	QTtn-7A.2
7A	80062264	80067137	TraesCS7A01G123900	Protein disulfide-isomerase	QTtn-7A.2
7A	80068068	80081816	TraesCS7A01G124000	Subtilisin-like protease 1	QTtn-7A.2
7A	80082333	80082752	TraesCS7A01G124100	D-tagatose-1,6-bisphosphate aldolase subunit GatZ	QTtn-7A.2
7A	80085580	80087276	TraesCS7A01G124200	Peroxidase	QTtn-7A.2
7A	80132798	80134070	TraesCS7A01G124300	Peroxidase	QTtn-7A.2
7A	80142890	80144855	TraesCS7A01G124400	Galactoside 2-alpha-L-fucosyltransferase	QTtn-7A.2
7A	80201083	80208082	TraesCS7A01G124500	Benzyl alcohol O-benzoyltransferase	QTtn-7A.2
7A	80313909	80316128	TraesCS7A01G124600	Subtilisin-like protease	QTtn-7A.2
7A	80427302	80429783	TraesCS7A01G124700	Galactoside 2-alpha-L-fucosyltransferase	QTtn-7A.2
7A	80539362	80540455	TraesCS7A01G124800	Dirigent protein	QTtn-7A.2
7A	80547408	80547632	TraesCS7A01G124900	Heat-inducible transcription repressor HrcA	QTtn-7A.2
7A	80557836	80558672	TraesCS7A01G125000	Transposon protein, putative, Mutator sub-class	QTtn-7A.2
7A	80594397	80595631	TraesCS7A01G125100	Inorganic pyrophosphatase 2	QTtn-7A.2
7A	80706296	80707758	TraesCS7A01G125200	Dirigent protein	QTtn-7A.2
7A	80730665	80731526	TraesCS7A01G125300	Dirigent protein	QTtn-7A.2
7A	80752895	80754338	TraesCS7A01G125400	Dirigent protein	QTtn-7A.2
7A	80809190	80810892	TraesCS7A01G125500	Dirigent protein	QTtn-7A.2
7A	80852171	80854376	TraesCS7A01G125600	Glutamyl-tRNA reductase	QTtn-7A.2
7A	80862021	80863814	TraesCS7A01G125700	disease resistance protein (TIR-NBS-LRR class)	QTtn-7A.2
7A	80863907	80865340	TraesCS7A01G125800	Disease resistance protein (NBS-LRR class) family	QTtn-7A.2
7A	80988186	80988645	TraesCS7A01G125900	Beta-1,3-N-acetylglucosaminyltransferase family protein	QTtn-7A.2
7A	80991883	80992395	TraesCS7A01G126000	Beta-1,3-N-acetylglucosaminyltransferase family protein	QTtn-7A.2
7A	81003355	81004780	TraesCS7A01G126100	Protein kinase family protein	QTtn-7A.2
7A	81101167	81104617	TraesCS7A01G126200	Proline iminopeptidase	QTtn-7A.2
7A	81107645	81108652	TraesCS7A01G126300	F-box family protein	QTtn-7A.2
7A	81133544	81140404	TraesCS7A01G126400	SUMO E3 ligase	QTtn-7A.2
7A	81498545	81501706	TraesCS7A01G126500	Serine/threonine-protein phosphatase	QTtn-7A.2
7A	81548238	81549800	TraesCS7A01G126600	FAD-binding Berberine family protein	QTtn-7A.2
7A	81587104	81588046	TraesCS7A01G126700	UPF0301 protein	QTtn-7A.2
7A	81607073	81607384	TraesCS7A01G126800	Protease inhibitor/seed storage/lipid transfer protein family protein	QTtn-7A.2
7A	81632449	81634346	TraesCS7A01G126900	Basic helix-loop-helix transcription factor	QTtn-7A.2
7A	81637656	81639125	TraesCS7A01G127000	Replication protein 1a	QTtn-7A.2
7A	81639842	81642304	TraesCS7A01G127100	Serine/threonine-protein kinase	QTtn-7A.2
7A	81767439	81769817	TraesCS7A01G127200	Serine/threonine-protein kinase	QTtn-7A.2
7A	81775632	81778073	TraesCS7A01G127300	Serine/threonine-protein kinase	QTtn-7A.2
7A	81784541	81785292	TraesCS7A01G127400	Early nodulin 93	QTtn-7A.2
7A	81786781	81797080	TraesCS7A01G127500	Retrovirus-related Pol polyprotein from transposon TNT 1-94	QTtn-7A.2
7A	81858625	81859948	TraesCS7A01G127600	Caffeoyl-CoA O-methyltransferase	QTtn-7A.2
7A	81949126	81953724	TraesCS7A01G127700	F-box family protein-like	QTtn-7A.2
7A	81954674	81958780	TraesCS7A01G127800	F-box family protein-like	QTtn-7A.2
7A	82119578	82120639	TraesCS7A01G127900	Sentrin-specific protease	QTtn-7A.2
7A	82128359	82129294	TraesCS7A01G128000	BTB/POZ domain containing protein, expressed	QTtn-7A.2
7A	82153398	82156575	TraesCS7A01G128100	Subtilisin-like protease	QTtn-7A.2
7A	82176466	82176906	TraesCS7A01G128200	Zinc finger family protein	QTtn-7A.2
7A	82194366	82207882	TraesCS7A01G128300	Histone-lysine N-methyltransferase	QTtn-7A.2
7A	82218780	82226523	TraesCS7A01G128400	ATP-dependent zinc metalloprotease FtsH 1	QTtn-7A.2
7A	82504789	82505257	TraesCS7A01G128500	Zinc finger family protein	QTtn-7A.2
7A	82506553	82516816	TraesCS7A01G128600	Histone-lysine N-methyltransferase	QTtn-7A.2
7A	82935005	82936515	TraesCS7A01G128700	Zinc finger family protein	QTtn-7A.2
7A	82942316	82942855	TraesCS7A01G128800	Ethylene-responsive transcription factor	QTtn-7A.2
7A	83085367	83086066	TraesCS7A01G128900	SPT2 chromatin protein	QTtn-7A.2
7A	83106019	83106365	TraesCS7A01G129000	Auxin-responsive protein	QTtn-7A.2
7A	83129128	83129631	TraesCS7A01G129100	Translation initiation factor IF-2	QTtn-7A.2
7A	83230878	83231874	TraesCS7A01G129200	F-box protein	QTtn-7A.2
7A	83285296	83287739	TraesCS7A01G129300	Receptor-like kinase	QTtn-7A.2
7A	83291457	83299892	TraesCS7A01G129400	Embryogenesis transmembrane protein-like	QTtn-7A.2
7A	83526418	83528094	TraesCS7A01G129500	Glutathione S-transferase	QTtn-7A.2
7A	83531880	83533726	TraesCS7A01G129600	Protein FAR1-RELATED SEQUENCE 6	QTtn-7A.2
7A	83537480	83546857	TraesCS7A01G129700	Pre-mRNA-processing-splicing factor 8	QTtn-7A.2
7A	83622807	83631502	TraesCS7A01G129800	AP-1 complex subunit gamma-2	QTtn-7A.2
7A	83635256	83636344	TraesCS7A01G129900	RING finger protein	QTtn-7A.2
7A	83719568	83723010	TraesCS7A01G130000	Alkyl transferase	QTtn-7A.2
7A	83737011	83745498	TraesCS7A01G130100	Protein kinase-like protein	QTtn-7A.2
7A	83749446	83750231	TraesCS7A01G130200	F-box family protein	QTtn-7A.2
7A	83774551	83778705	TraesCS7A01G130300	Protein DETOXIFICATION	QTtn-7A.2
7A	83781379	83789633	TraesCS7A01G130400	Leucine-rich repeat receptor-like protein kinase	QTtn-7A.2
7A	83792090	83792842	TraesCS7A01G130500	Proteasome subunit alpha type	QTtn-7A.2
7A	83932195	83936756	TraesCS7A01G130600	Metaxin-related	QTtn-7A.2
7A	83939595	83942204	TraesCS7A01G130700	MYB transcription factor	QTtn-7A.2
7A	84245357	84248235	TraesCS7A01G130800	DNA-directed RNA polymerase subunit beta'	QTtn-7A.2
7A	84314648	84315904	TraesCS7A01G130900	Cytochrome P450 family protein	QTtn-7A.2
7A	84690365	84690931	TraesCS7A01G131000	CASP-like protein	QTtn-7A.2
7A	84693305	84696441	TraesCS7A01G131100	Protein FAR1-RELATED SEQUENCE 5	QTtn-7A.2
7A	84700207	84704807	TraesCS7A01G131200	Ribonucleoside-diphosphate reductase	QTtn-7A.2
7A	84745090	84748615	TraesCS7A01G131300	Protein kinase	QTtn-7A.2
7A	84782871	84786765	TraesCS7A01G131400	transcriptional factor B3 family protein	QTtn-7A.2
7A	84854662	84857226	TraesCS7A01G131500	Protein DETOXIFICATION	QTtn-7A.2
7A	85030845	85033594	TraesCS7A01G131600	Protein DETOXIFICATION	QTtn-7A.2
7A	85074056	85077614	TraesCS7A01G131700	Zinc finger CCCH domain protein	QTtn-7A.2
7A	85077883	85082275	TraesCS7A01G131800	Adenylyltransferase and sulfurtransferase MOCS3	QTtn-7A.2
7A	85086915	85087906	TraesCS7A01G131900	cyclin-dependent kinase inhibitor	QTtn-7A.2
7A	85120853	85121657	TraesCS7A01G132000	Glutathione S-transferase	QTtn-7A.2
7A	85159979	85160827	TraesCS7A01G132100	CONSTANS-like protein	QTtn-7A.2
7A	85188298	85195470	TraesCS7A01G132200	Disease resistance protein (NBS-LRR class) family	QTtn-7A.2
7A	85197173	85198906	TraesCS7A01G132300	actin cross-linking protein (DUF569)	QTtn-7A.2
7A	85204941	85213005	TraesCS7A01G132400	Mitochondrial inner membrane protein oxa1	QTtn-7A.2
7A	85213226	85215195	TraesCS7A01G132500	CDK-activating kinase assembly factor	QTtn-7A.2
7A	85215675	85223457	TraesCS7A01G132600	Fanconi-associated nuclease 1-like protein	QTtn-7A.2
7A	85336752	85345103	TraesCS7A01G132700	Transducin/WD40 repeat protein	QTtn-7A.2
7A	85346793	85348105	TraesCS7A01G132800	3-isopropylmalate dehydratase large subunit	QTtn-7A.2
7A	85412299	85413051	TraesCS7A01G132900	cotton fiber-like protein (DUF761)	QTtn-7A.2
7A	85414920	85419738	TraesCS7A01G133000	Protein SGT1	QTtn-7A.2
7A	85422100	85424048	TraesCS7A01G133100	Pentatricopeptide repeat-containing protein	QTtn-7A.2
7A	85437099	85438115	TraesCS7A01G133200	Calcium-binding family protein	QTtn-7A.2
7A	85600645	85602299	TraesCS7A01G133300	HNH endonuclease	QTtn-7A.2
7A	85608761	85611195	TraesCS7A01G133400	transmembrane protein	QTtn-7A.2
7A	85611945	85621344	TraesCS7A01G133500	Debranching enzyme 1	QTtn-7A.2
7A	85693839	85694546	TraesCS7A01G133600	transmembrane protein, putative (DUF679)	QTtn-7A.2
7A	85724225	85725990	TraesCS7A01G133700	L-gulonolactone oxidase	QTtn-7A.2
7A	85855674	85856033	TraesCS7A01G133800	Non-lysosomal glucosylceramidase	QTtn-7A.2
7A	85878198	85878434	TraesCS7A01G133900	Protein tesmin/TSO1-like CXC 2	QTtn-7A.2
7A	85901499	85903086	TraesCS7A01G134000	Calcium-binding EF-hand	QTtn-7A.2
7A	85912168	85915156	TraesCS7A01G134100	Alkaline alpha-galactosidase seed imbibition protein	QTtn-7A.2
7A	85958368	85964155	TraesCS7A01G134200	Telomere-associated protein RIF1	QTtn-7A.2
7A	85964986	85967344	TraesCS7A01G134300	AT hook motif DNA-binding family protein	QTtn-7A.2
7A	86048199	86050223	TraesCS7A01G134400	Exocyst complex component, putative	QTtn-7A.2
7A	86078776	86111531	TraesCS7A01G134500	Alpha-glucosidase like protein	QTtn-7A.2
7A	86223462	86227267	TraesCS7A01G134600	Intracellular protein transporter USO1-like protein	QTtn-7A.2
7A	87303605	87309706	TraesCS7A01G134700	Receptor-like protein kinase	QTtn-7A.2
7A	87326077	87328095	TraesCS7A01G134800	Pentatricopeptide repeat-containing protein	QTtn-7A.2
7A	87331476	87331964	TraesCS7A01G134900	PHD finger transcription factor	QTtn-7A.2
7A	87454523	87456620	TraesCS7A01G135000	MYB-related transcription factor	QTtn-7A.2
7A	88011611	88013874	TraesCS7A01G135100	MYB-related transcription factor	QTtn-7A.2
7A	88124891	88127155	TraesCS7A01G135200	MYB-related transcription factor	QTtn-7A.2
7A	88175722	88177816	TraesCS7A01G135300	MYB-related transcription factor	QTtn-7A.2
7A	88320038	88323091	TraesCS7A01G135400	MYB-related transcription factor	QTtn-7A.2
7A	88435910	88436822	TraesCS7A01G135500	Sulfiredoxin	QTtn-7A.2
7A	88440468	88441288	TraesCS7A01G135600	Myb-like protein J	QTtn-7A.2
7A	88500319	88502184	TraesCS7A01G135700	Sulfiredoxin	QTtn-7A.2
7A	88809767	88812715	TraesCS7A01G135800	DCD (Development and Cell Death) domain-like protein	QTtn-7A.2
7A	88824822	88827991	TraesCS7A01G135900	RWP-RK domain containing protein	QTtn-7A.2
7A	88941085	88942172	TraesCS7A01G136000	Transposon protein, putative, CACTA, En/Spm sub-class, expressed	QTtn-7A.2
7A	88946036	88946614	TraesCS7A01G136100	Glycine-rich cell wall structural protein 2	QTtn-7A.2
7A	88957744	88958666	TraesCS7A01G136200	Myb/SANT-like DNA-binding domain protein	QTtn-7A.2
7A	88987157	88989656	TraesCS7A01G136300	Vesicle-associated membrane protein	QTtn-7A.2
7A	89035207	89035845	TraesCS7A01G136400	Cytochrome P450	QTtn-7A.2
7A	89042803	89044587	TraesCS7A01G136500	Cytochrome P450	QTtn-7A.2
7A	89072566	89074696	TraesCS7A01G136600	COBRA-like protein	QTtn-7A.2
7A	89592656	89594139	TraesCS7A01G136700	myosin heavy chain-like protein	QTtn-7A.2
7A	89649397	89651106	TraesCS7A01G136800	Retrotransposon protein, putative, unclassified	QTtn-7A.2
7A	113485662	113486690	TraesCS7A01G158400	Inositol-tetrakisphosphate 1-kinase	QTtn-7A.2
7A	113795947	113796573	TraesCS7A01G158500	CASP-like protein	QTtn-7A.2
7A	114020033	114021298	TraesCS7A01G158600	Nuclear pore complex protein	QTtn-7A.2
7A	114348686	114356133	TraesCS7A01G158700	B3 domain-containing protein	QTtn-7A.2
7A	114413214	114414446	TraesCS7A01G158800	F-box protein	QTtn-7A.2
7A	115204109	115208145	TraesCS7A01G158900	Sucrose synthase	QTtn-7A.2
7A	115251427	115260347	TraesCS7A01G159000	Phosphoinositide phosphatase family protein	QTtn-7A.2
7A	115371124	115372083	TraesCS7A01G159100	Auxin responsive SAUR protein	QTtn-7A.2
7A	115503071	115504714	TraesCS7A01G159200	2-oxoglutarate (2OG) and Fe(II)-dependent oxygenase superfamily protein	QTtn-7A.2
7A	115803377	115806953	TraesCS7A01G159300	Stromal cell-derived factor 2	QTtn-7A.2
7A	115817201	115818214	TraesCS7A01G159400	Magnesium transporter protein 1	QTtn-7A.2
7A	115867523	115868629	TraesCS7A01G159500	Chaperone protein dnaJ	QTtn-7A.2
7A	115903779	115904909	TraesCS7A01G159600	Chaperone protein dnaJ	QTtn-7A.2
7A	116005223	116007510	TraesCS7A01G159700	transmembrane protein	QTtn-7A.2
7A	116018884	116020500	TraesCS7A01G159800	Bidirectional sugar transporter SWEET	QTtn-7A.2
7A	116056213	116056743	TraesCS7A01G159900	Beta-1,3-galactosyltransferase-like protein	QTtn-7A.2
7A	116113798	116115808	TraesCS7A01G160000	Nucleolar GTP-binding protein 1	QTtn-7A.2
7A	116117278	116122899	TraesCS7A01G160100	2Fe-2S ferredoxin	QTtn-7A.2
7A	116124181	116124807	TraesCS7A01G160200	Histidinol dehydrogenase	QTtn-7A.2
7A	116128201	116130528	TraesCS7A01G160300	Peroxiredoxin	QTtn-7A.2
7A	116509322	116509771	TraesCS7A01G160400	Pathogenesis-related protein	QTtn-7A.2
7A	116616054	116621357	TraesCS7A01G160500	GPI-anchored adhesin-like protein	QTtn-7A.2
7A	116650527	116654196	TraesCS7A01G160600	3-oxoacyl-[acyl-carrier-protein] synthase	QTtn-7A.2
7A	116774309	116774956	TraesCS7A01G160700	Zinc-finger protein	QTtn-7A.2
7A	116872033	116877869	TraesCS7A01G160800	Auxin response factor	QTtn-7A.2
7A	117084004	117088760	TraesCS7A01G160900	Apyrase	QTtn-7A.2
7A	117346258	117347900	TraesCS7A01G161000	10 kDa chaperonin	QTtn-7A.2
7A	117785792	117788292	TraesCS7A01G161100	RmlC-like jelly roll fold	QTtn-7A.2
7A	117788577	117791406	TraesCS7A01G161200	Tail-anchored protein insertion receptor WRB	QTtn-7A.2
7A	117822533	117823468	TraesCS7A01G161300	Plant cadmium resistance 2	QTtn-7A.2
7A	118104621	118106663	TraesCS7A01G161400	Receptor-like kinase, putative	QTtn-7A.2
7A	118145757	118159311	TraesCS7A01G161500	Pentatricopeptide repeat-containing protein	QTtn-7A.2
7A	118184952	118187447	TraesCS7A01G161600	Pentatricopeptide repeat-containing protein, putative	QTtn-7A.2
7A	118237128	118237574	TraesCS7A01G161700	Pectin lyase-like superfamily protein	QTtn-7A.2
7A	118240043	118241780	TraesCS7A01G161800	F-box protein	QTtn-7A.2
7A	118324834	118326079	TraesCS7A01G161900	DEAD-box ATP-dependent RNA helicase 18	QTtn-7A.2
7A	118326961	118329837	TraesCS7A01G162000	Smr domain containing protein	QTtn-7A.2
7A	118400000	118400374	TraesCS7A01G162100	DUF1677 family protein	QTtn-7A.2
7A	118448168	118448931	TraesCS7A01G162200	Phosphopantothenoylcysteine decarboxylase	QTtn-7A.2
7A	118452782	118453165	TraesCS7A01G162300	26S proteasome regulatory subunit, putative (RPN5)	QTtn-7A.2
7A	118454930	118461638	TraesCS7A01G162400	G-protein coupled receptor 1	QTtn-7A.2
7A	118462549	118464330	TraesCS7A01G162500	Pectin lyase-like superfamily protein	QTtn-7A.2
7A	118573907	118574764	TraesCS7A01G162600	Pathogenesis-related protein 1	QTtn-7A.2
7A	118578503	118579209	TraesCS7A01G162700	Pathogenesis-related protein 1	QTtn-7A.2
7A	119007860	119008311	TraesCS7A01G162800	acyl-CoA binding protein 5	QTtn-7A.2
7A	119090077	119091086	TraesCS7A01G162900	HD domain-containing metal-dependent phosphohydrolase family protein isoform 1	QTtn-7A.2
7A	119128121	119129929	TraesCS7A01G163000	F-box/RNI-like/FBD-like domains-containing protein	QTtn-7A.2
7A	119606421	119608022	TraesCS7A01G163100	F-box family protein	QTtn-7A.2
7A	119695335	119696932	TraesCS7A01G163200	F-box family protein	QTtn-7A.2
7A	119702024	119704239	TraesCS7A01G163300	Kinase-like protein	QTtn-7A.2
7A	119784809	119799451	TraesCS7A01G163400	FRIGIDA interacting protein 1	QTtn-7A.2
7A	119800887	119813865	TraesCS7A01G163500	Adenylate kinase	QTtn-7A.2
7A	119815766	119816278	TraesCS7A01G163600	protein kinase family protein	QTtn-7A.2
7A	120171826	120176595	TraesCS7A01G163700	Chalcone--flavonone isomerase	QTtn-7A.2
7A	120463808	120466145	TraesCS7A01G163800	MTD1	QTtn-7A.2
7A	120574331	120575934	TraesCS7A01G163900	Retrotransposon protein, putative, unclassified	QTtn-7A.2
7A	120577607	120584374	TraesCS7A01G164000	Receptor protein kinase	QTtn-7A.2
7A	120793495	120794175	TraesCS7A01G164100	Plant basic secretory family protein	QTtn-7A.2
7A	120827322	120827849	TraesCS7A01G164200	NADH-ubiquinone oxidoreductase chain 4	QTtn-7A.2
7A	120838456	120839405	TraesCS7A01G164300	Mitchondrion orf173	QTtn-7A.2
7A	120839600	120840193	TraesCS7A01G164400	NADH dehydrogenase subunit 2	QTtn-7A.2
7A	120840558	120840997	TraesCS7A01G164500	RNA-directed RNA polymerase P1	QTtn-7A.2
7A	120865884	120866619	TraesCS7A01G164600	ATPase subunit 8	QTtn-7A.2
7A	120880303	120880809	TraesCS7A01G164700	Cytochrome c oxidase subunit 1	QTtn-7A.2
7A	120881628	120882380	TraesCS7A01G164800	Cytochrome c oxidase subunit 1	QTtn-7A.2
7A	120902599	120903321	TraesCS7A01G164900	Cytochrome c biogenesis C	QTtn-7A.2
7A	120904484	120904803	TraesCS7A01G165000	Elongation factor Tu	QTtn-7A.2
7A	120912765	120912947	TraesCS7A01G165100	Phosphoribulokinase / Uridine kinase family	QTtn-7A.2
7A	120919243	120924841	TraesCS7A01G165200	NADH-ubiquinone oxidoreductase chain 4	QTtn-7A.2
7A	120970086	120983504	TraesCS7A01G165300	aminoalcoholphosphotransferase 1	QTtn-7A.2
7A	120998356	120998721	TraesCS7A01G165400	Glutamate--tRNA ligase 1	QTtn-7A.2
7A	121045939	121047168	TraesCS7A01G165500	Serine/threonine-protein phosphatase 7 long form-like protein	QTtn-7A.2
7A	121056253	121057416	TraesCS7A01G165600	Growth-regulating factor	QTtn-7A.2
7A	121397941	121398822	TraesCS7A01G165700	Myb transcription factor	QTtn-7A.2
7A	121558046	121558264	TraesCS7A01G165800	Chymotrypsin inhibitor	QTtn-7A.2
7A	121562568	121562777	TraesCS7A01G165900	Chymotrypsin inhibitor	QTtn-7A.2
7A	121611104	121611587	TraesCS7A01G166000	Chymotrypsin inhibitor	QTtn-7A.2
7A	121844303	121846432	TraesCS7A01G166100	Lectin receptor kinase	QTtn-7A.2
7A	121858512	121858718	TraesCS7A01G166200	Chymotrypsin inhibitor	QTtn-7A.2
7A	121859745	121880005	TraesCS7A01G166300	Glutathione S-transferase T3	QTtn-7A.2
7A	121913003	121913224	TraesCS7A01G166400	Inhibitor protein	QTtn-7A.2
7A	121922529	121925493	TraesCS7A01G166500	Mechanosensitive ion channel family protein	QTtn-7A.2
7A	122040369	122043386	TraesCS7A01G166600	Mitochondrial outer membrane porin	QTtn-7A.2
7A	122163961	122165495	TraesCS7A01G166700	Nitrilase/cyanide hydratase and apolipoprotein N-acyltransferase family protein	QTtn-7A.2
7A	122177559	122185358	TraesCS7A01G166800	Hydroxyproline-rich glycoprotein-like	QTtn-7A.2
7A	122193477	122196317	TraesCS7A01G166900	Transmembrane protein, putative	QTtn-7A.2
7A	122207455	122208180	TraesCS7A01G167000	Zinc finger protein-like	QTtn-7A.2
7A	122334187	122343477	TraesCS7A01G167100	Kinesin-like protein	QTtn-7A.2
7A	122347422	122348375	TraesCS7A01G167200	Oxidoreductase/ transition metal ion binding protein	QTtn-7A.2
7A	122488129	122495091	TraesCS7A01G167300	Pantothenate kinase family protein	QTtn-7A.2
7A	122683343	122683639	TraesCS7A01G167400	transmembrane protein	QTtn-7A.2
7A	122759460	122762418	TraesCS7A01G167500	Protein trichome birefringence	QTtn-7A.2
7A	122913687	122915604	TraesCS7A01G167600	Growth-regulating factor	QTtn-7A.2
7A	123098640	123099151	TraesCS7A01G167700	Myb/SANT-like DNA-binding domain protein	QTtn-7A.2
7A	123264469	123270638	TraesCS7A01G167800	RNA ligase/cyclic nucleotide phosphodiesterase family protein	QTtn-7A.2
7A	724134885	724138279	TraesCS7A01G550300	Protein kinase	QTtn-7A.3
7A	724240371	724251606	TraesCS7A01G550400	transducin family protein / WD-40 repeat family protein	QTtn-7A.3
7A	724257960	724262888	TraesCS7A01G550500	ATP-dependent Clp protease proteolytic subunit	QTtn-7A.3
7A	724298305	724299737	TraesCS7A01G550600	Cysteine protease, putative	QTtn-7A.3
7A	724369906	724374898	TraesCS7A01G550700	ATP-dependent Clp protease proteolytic subunit	QTtn-7A.3
7A	724457722	724458540	TraesCS7A01G550800	BTB/POZ domain containing protein	QTtn-7A.3
7A	724652926	724654665	TraesCS7A01G550900	Glycosyltransferase family 92 protein	QTtn-7A.3
7A	724735322	724736515	TraesCS7A01G551000	AGAMOUS-like MADS-box protein	QTtn-7A.3
7A	724946347	724949134	TraesCS7A01G551100	Lysine ketoglutarate reductase trans-splicing protein (DUF707)	QTtn-7A.3
7A	724963683	724965711	TraesCS7A01G551200	Ser/Thr-rich protein T10 in DGCR region	QTtn-7A.3
7A	724966373	724967369	TraesCS7A01G551300	tRNA-splicing endonuclease, putative	QTtn-7A.3
7A	725034073	725034807	TraesCS7A01G551400	Ring finger protein, putative	QTtn-7A.3
7A	725135333	725137943	TraesCS7A01G551500	Lysine ketoglutarate reductase trans-splicing protein (DUF707)	QTtn-7A.3
7A	725150871	725153909	TraesCS7A01G551600	Lysine ketoglutarate reductase trans-splicing protein (DUF707)	QTtn-7A.3
7A	725161788	725165342	TraesCS7A01G551700	Core-2/I-branching beta-1,6-N-acetylglucosaminyltransferase family protein	QTtn-7A.3
7A	725211167	725212418	TraesCS7A01G551800	Xylosyltransferase 1	QTtn-7A.3
7A	725224679	725227940	TraesCS7A01G551900	Disease resistance protein (NBS-LRR class) family	QTtn-7A.3
7A	725230302	725234282	TraesCS7A01G552000	Flavin-containing monooxygenase	QTtn-7A.3
7A	725303147	725304058	TraesCS7A01G552100	Chitinase	QTtn-7A.3
7A	725310782	725311652	TraesCS7A01G552200	Flavin-containing monooxygenase	QTtn-7A.3
7A	725324922	725325419	TraesCS7A01G552300	Ankyrin repeat family protein	QTtn-7A.3
7A	725433499	725434853	TraesCS7A01G552400	High mobility group protein	QTtn-7A.3
7A	725440988	725442251	TraesCS7A01G552500	Phosphatidylinositol N-acetyglucosaminlytransferase subunit P-like protein	QTtn-7A.3
7A	725456095	725461852	TraesCS7A01G552600	Copalyl diphosphate synthase-like protein	QTtn-7A.3
7A	725551188	725556827	TraesCS7A01G552700	Copalyl diphosphate synthase-like protein	QTtn-7A.3
7A	725612386	725613786	TraesCS7A01G552800	BURP domain protein RD22	QTtn-7A.3
7A	725720470	725721747	TraesCS7A01G552900	F-box protein	QTtn-7A.3
7A	725912092	725915662	TraesCS7A01G553000	Aquaporin	QTtn-7A.3
7A	725927705	725935995	TraesCS7A01G553100	Calcium-binding EF hand protein-like	QTtn-7A.3
7A	725999947	726001018	TraesCS7A01G553200	Kinesin-like	QTtn-7A.3
7A	726208033	726208443	TraesCS7A01G553300	Retrotransposon protein, putative, unclassified	QTtn-7A.3
7A	726392726	726394124	TraesCS7A01G553400	F-box family protein	QTtn-7A.3
7A	726422641	726423362	TraesCS7A01G553500	Heat shock family protein	QTtn-7A.3
7A	726467356	726470121	TraesCS7A01G553600	Disease resistance protein RPM1	QTtn-7A.3
7A	726474676	726476483	TraesCS7A01G553700	Disease resistance protein (NBS-LRR class) family	QTtn-7A.3
7A	726481932	726485190	TraesCS7A01G553800	MYB-related protein	QTtn-7A.3
7A	726604240	726606051	TraesCS7A01G553900	Nodulin-like / Major Facilitator Superfamily protein	QTtn-7A.3
7A	726658283	726659495	TraesCS7A01G554000	SPX domain-containing protein	QTtn-7A.3
7A	726670199	726675777	TraesCS7A01G554100	SPX domain-containing protein	QTtn-7A.3
7A	726685163	726686221	TraesCS7A01G554200	NBS-LRR disease resistance protein-like protein	QTtn-7A.3
7A	726803133	726805765	TraesCS7A01G554300	transmembrane protein, putative (DUF594)	QTtn-7A.3
7A	726811139	726812161	TraesCS7A01G554400	Disease resistance protein (TIR-NBS-LRR class)	QTtn-7A.3
7A	726857254	726859580	TraesCS7A01G554500	Protein DETOXIFICATION	QTtn-7A.3
7A	726905999	726907908	TraesCS7A01G554600	eukaryotic release factor 1-1	QTtn-7A.3
7A	726981680	726983477	TraesCS7A01G554700	Dirigent protein	QTtn-7A.3
7A	727001727	727002950	TraesCS7A01G554800	SPX domain-containing protein	QTtn-7A.3
7A	727005755	727006111	TraesCS7A01G554900	Bifunctional lycopene cyclase/phytoene synthase	QTtn-7A.3
7A	727052616	727054286	TraesCS7A01G555000	Dirigent protein	QTtn-7A.3
7A	727123660	727125094	TraesCS7A01G555100	Dirigent protein	QTtn-7A.3
7A	727221059	727221868	TraesCS7A01G555200	Disease resistance protein (NBS-LRR class) family	QTtn-7A.3
7A	727228721	727230700	TraesCS7A01G555300	NBS-LRR disease resistance protein-like protein	QTtn-7A.3
7A	727230905	727232545	TraesCS7A01G555400	disease resistance protein (TIR-NBS-LRR class)	QTtn-7A.3
7A	727276627	727278438	TraesCS7A01G555500	Nodulin-like / Major Facilitator Superfamily protein	QTtn-7A.3
7A	727429931	727434295	TraesCS7A01G555600	Cellulose synthase-like protein	QTtn-7A.3
7A	727443573	727457990	TraesCS7A01G555700	Callose synthase	QTtn-7A.3
7A	727532525	727533172	TraesCS7A01G555800	Ring finger protein	QTtn-7A.3
7A	727580940	727581422	TraesCS7A01G555900	Ring finger protein	QTtn-7A.3
7A	727583730	727584326	TraesCS7A01G556000	Ring finger protein	QTtn-7A.3
7A	727710478	727710942	TraesCS7A01G556100	Ring finger protein	QTtn-7A.3
7A	727721711	727722730	TraesCS7A01G556200	Ring finger protein	QTtn-7A.3
7A	727773606	727774142	TraesCS7A01G556300	LONGIFOLIA protein	QTtn-7A.3
7A	727773646	727774272	TraesCS7A01G556400	Ring finger protein	QTtn-7A.3
7A	727787917	727789025	TraesCS7A01G556500	Ring finger protein	QTtn-7A.3
7A	727800887	727801372	TraesCS7A01G556600	Ring finger protein	QTtn-7A.3
7A	727832926	727833759	TraesCS7A01G556700	Ring finger protein	QTtn-7A.3
7A	727848188	727850735	TraesCS7A01G556800	Monosaccharide-sensing protein 2	QTtn-7A.3
7A	727858566	727860463	TraesCS7A01G556900	Hemoglobin and hemoglobin-haptoglobin-binding protein A	QTtn-7A.3
7A	727897796	727898338	TraesCS7A01G557000	thiamine-phosphate synthase	QTtn-7A.3
7A	729261904	729265706	TraesCS7A01G557100	Chloroplastic group IIA intron splicing facilitator CRS1, chloroplastic	QTtn-7A.3
7A	729275455	729276743	TraesCS7A01G557200	F-box family protein	QTtn-7A.3
7A	729397558	729401208	TraesCS7A01G557300	Phytoene synthase	QTtn-7A.3
7A	729935833	729941928	TraesCS7A01G557400	Protein argonaute	QTtn-7A.3
7A	730377686	730378608	TraesCS7A01G557500	Dynamin-related protein	QTtn-7A.3
7A	730425647	730429753	TraesCS7A01G557600	Sucrose synthase	QTtn-7A.3
7A	730430976	730434251	TraesCS7A01G557700	Disease resistance protein (NBS-LRR class) family	QTtn-7A.3
7B	19535687	19539355	TraesCS7B01G021300	Sulfite exporter TauE/SafE family protein	QTtn-7B
7B	19680817	19684288	TraesCS7B01G021400	Sulfite exporter TauE/SafE family protein	QTtn-7B
7B	19887989	19891435	TraesCS7B01G021500	Serine carboxypeptidase family protein, expressed	QTtn-7B
7B	19955898	19956859	TraesCS7B01G021600	Retrotransposon protein, putative, Ty3-gypsy subclass	QTtn-7B
7B	20034668	20035476	TraesCS7B01G021700	Leucine-rich repeat protein kinase-like	QTtn-7B
7B	20384280	20385176	TraesCS7B01G021800	CAP-Gly domain-containing linker protein 4	QTtn-7B
7B	20720303	20721550	TraesCS7B01G021900	F-box family protein	QTtn-7B
7B	20834755	20838195	TraesCS7B01G022000	Peroxyureidoacrylate/ureidoacrylate amidohydrolase RutB	QTtn-7B
7B	21183491	21191257	TraesCS7B01G022100	Serine protease HTRA1	QTtn-7B
7B	21278674	21279702	TraesCS7B01G022200	Eukaryotic translation initiation factor 3 subunit L	QTtn-7B
7B	21652885	21657799	TraesCS7B01G022300	Alpha/beta-Hydrolases superfamily protein	QTtn-7B
7B	21667002	21668909	TraesCS7B01G022400	Late embryogenesis abundant protein	QTtn-7B
7B	21670909	21671693	TraesCS7B01G022500	F-box-like protein	QTtn-7B
7B	21720431	21721856	TraesCS7B01G022600	F-box protein	QTtn-7B
7B	21820573	21821748	TraesCS7B01G022700	F-box protein	QTtn-7B
7B	22057433	22061982	TraesCS7B01G022800	Protein disulfide-isomerase	QTtn-7B
7B	22062973	22076627	TraesCS7B01G022900	Subtilisin-like protease 1	QTtn-7B
7B	22083425	22083865	TraesCS7B01G023000	Ta11-like non-LTR retrotransposon	QTtn-7B
7B	22260387	22261626	TraesCS7B01G023100	Peroxidase	QTtn-7B
7B	22314073	22314622	TraesCS7B01G023200	DNA topoisomerase	QTtn-7B
7B	22435782	22437033	TraesCS7B01G023300	Peroxidase	QTtn-7B
7B	22462695	22464618	TraesCS7B01G023400	Galactoside 2-alpha-L-fucosyltransferase	QTtn-7B
7B	22668115	22669198	TraesCS7B01G023500	Dirigent protein	QTtn-7B
7B	22709846	22710935	TraesCS7B01G023600	Dirigent protein	QTtn-7B
7B	22732190	22732650	TraesCS7B01G023700	RNA-directed DNA polymerase (reverse transcriptase)-related family protein	QTtn-7B
7B	22771684	22772468	TraesCS7B01G023800	Dirigent protein	QTtn-7B
7B	22833028	22834456	TraesCS7B01G023900	Dirigent protein	QTtn-7B
7B	22892900	22893943	TraesCS7B01G024000	Dirigent protein	QTtn-7B
7B	22963842	22964931	TraesCS7B01G024100	Dirigent protein	QTtn-7B
7B	23317200	23317943	TraesCS7B01G024200	transmembrane protein, putative (DUF679)	QTtn-7B
7B	23324858	23325559	TraesCS7B01G024300	transmembrane protein, putative (DUF679)	QTtn-7B
7B	23410987	23412673	TraesCS7B01G024400	Dirigent protein	QTtn-7B
7B	23440628	23442853	TraesCS7B01G024500	Glutamyl-tRNA reductase	QTtn-7B
7B	23516172	23518025	TraesCS7B01G024600	disease resistance protein (TIR-NBS-LRR class)	QTtn-7B
7B	23524593	23527826	TraesCS7B01G024700	NBS-LRR-like resistance protein	QTtn-7B
7B	23582376	23583679	TraesCS7B01G024800	NBS-LRR disease resistance protein-like protein	QTtn-7B
7B	23596784	23600177	TraesCS7B01G024900	NBS-LRR-like resistance protein	QTtn-7B
7B	23638770	23639387	TraesCS7B01G025000	Beta-galactosidase	QTtn-7B
7B	23731001	23740479	TraesCS7B01G025100	Ankyrin repeat family protein-like	QTtn-7B
7B	23791899	23801974	TraesCS7B01G025200	Ankyrin repeat family protein-like	QTtn-7B
7B	24047525	24051142	TraesCS7B01G025300	Heparanase	QTtn-7B
7B	24052088	24052743	TraesCS7B01G025400	Beta-1,3-N-acetylglucosaminyltransferase family protein	QTtn-7B
7B	24058258	24061563	TraesCS7B01G025500	Proline iminopeptidase	QTtn-7B
7B	24064511	24065311	TraesCS7B01G025600	F-box family protein	QTtn-7B
7B	24400735	24409745	TraesCS7B01G025700	SUMO E3 ligase	QTtn-7B
7B	25321923	25325664	TraesCS7B01G025800	Serine/threonine-protein phosphatase	QTtn-7B
7B	25339168	25339596	TraesCS7B01G025900	FAD-binding Berberine family protein	QTtn-7B
7B	25339726	25341187	TraesCS7B01G026000	FAD-binding Berberine family protein	QTtn-7B
7B	25396522	25397813	TraesCS7B01G026100	UPF0301 protein	QTtn-7B
7B	25403834	25404145	TraesCS7B01G026200	Protease inhibitor/seed storage/lipid transfer protein family protein	QTtn-7B
7B	25587510	25589404	TraesCS7B01G026300	Basic helix-loop-helix transcription factor	QTtn-7B
7B	25628145	25629518	TraesCS7B01G026400	Harbinger transposase-derived nuclease	QTtn-7B
7B	25629813	25632264	TraesCS7B01G026500	Serine/threonine-protein kinase	QTtn-7B
7B	25635566	25637427	TraesCS7B01G026600	Cytochrome P450	QTtn-7B
7B	25653300	25655234	TraesCS7B01G026700	Serine/threonine-protein kinase	QTtn-7B
7B	25662842	25668401	TraesCS7B01G026800	Serine/threonine-protein kinase	QTtn-7B
7B	25665644	25666666	TraesCS7B01G026900	target of early activation tagged (EAT) 2	QTtn-7B
7B	25886447	25888867	TraesCS7B01G027000	Serine/threonine-protein kinase	QTtn-7B
7B	25960186	25961195	TraesCS7B01G027100	Early nodulin 93	QTtn-7B
7B	26024346	26025408	TraesCS7B01G027200	Caffeoyl-CoA O-methyltransferase	QTtn-7B
7B	26033369	26034565	TraesCS7B01G027300	F-box protein	QTtn-7B
7B	26214683	26214901	TraesCS7B01G027400	F-box family protein-like	QTtn-7B
7B	26233800	26235009	TraesCS7B01G027500	UBQ, helicase-c and DEAD-like helicase domain-containing protein	QTtn-7B
7B	26236166	26241077	TraesCS7B01G027600	F-box family protein-like	QTtn-7B
7B	26279880	26290993	TraesCS7B01G027700	F-box family protein-like	QTtn-7B
7B	26644778	26646106	TraesCS7B01G027800	BTB/POZ domain containing protein, expressed	QTtn-7B
7B	26652678	26653898	TraesCS7B01G027900	Subtilisin-like protease	QTtn-7B
7B	26691441	26691905	TraesCS7B01G028000	Zinc finger family protein	QTtn-7B
7B	26738881	26741152	TraesCS7B01G028100	dipeptide transport ATP-binding protein	QTtn-7B
7B	26748294	26755590	TraesCS7B01G028200	Histone-lysine N-methyltransferase	QTtn-7B
7B	26771324	26777296	TraesCS7B01G028300	ATP-dependent zinc metalloprotease FtsH	QTtn-7B
7B	26874392	26875108	TraesCS7B01G028400	Zinc finger family protein	QTtn-7B
7B	26877691	26887222	TraesCS7B01G028500	Histone-lysine N-methyltransferase	QTtn-7B
7B	27058099	27059550	TraesCS7B01G028600	Zinc finger family protein	QTtn-7B
7B	27067207	27068387	TraesCS7B01G028700	Ethylene-responsive transcription factor	QTtn-7B
7B	27327590	27327853	TraesCS7B01G028800	GRF zinc finger family protein	QTtn-7B
7B	27390933	27391253	TraesCS7B01G028900	Disease resistance protein (TIR-NBS-LRR class)	QTtn-7B
7B	27486096	27487114	TraesCS7B01G029000	Auxin-responsive protein	QTtn-7B
7B	27594480	27595198	TraesCS7B01G029100	Auxin-responsive protein	QTtn-7B
7B	27820149	27822596	TraesCS7B01G029200	Receptor-like kinase	QTtn-7B
7B	27973841	27974539	TraesCS7B01G029300	Glutathione S-transferase	QTtn-7B
7B	28000070	28001958	TraesCS7B01G029400	Protein FAR1-RELATED SEQUENCE 6	QTtn-7B
7B	28059542	28062201	TraesCS7B01G029500	Embryogenesis transmembrane protein-like	QTtn-7B
7B	28304091	28306988	TraesCS7B01G029600	Protein FAR1-RELATED SEQUENCE 6	QTtn-7B
7B	28309509	28318872	TraesCS7B01G029700	Pre-mRNA-processing-splicing factor 8	QTtn-7B
7B	28494653	28503081	TraesCS7B01G029800	AP-1 complex subunit gamma-2	QTtn-7B
7B	28505558	28506804	TraesCS7B01G029900	Ring finger protein, putative	QTtn-7B
7B	28625894	28626912	TraesCS7B01G030000	Alkyl transferase	QTtn-7B
7B	28627715	28628173	TraesCS7B01G030100	H/ACA ribonucleoprotein complex subunit 4	QTtn-7B
7B	28678491	28680776	TraesCS7B01G030200	F-box family protein	QTtn-7B
7B	28686377	28687438	TraesCS7B01G030300	E3 ubiquitin-protein ligase	QTtn-7B
7B	28935516	28943780	TraesCS7B01G030400	Protein kinase-like protein	QTtn-7B
7B	28944370	28945164	TraesCS7B01G030500	F-box family protein	QTtn-7B
7B	29050977	29056034	TraesCS7B01G030600	Protein DETOXIFICATION	QTtn-7B
7B	29299078	29305789	TraesCS7B01G030700	Leucine-rich repeat receptor-like protein kinase	QTtn-7B
7B	29307935	29308687	TraesCS7B01G030800	Proteasome subunit alpha type	QTtn-7B
7B	39547411	39549275	TraesCS7B01G039600	Myosin-1	QTtn-7B
7B	39617414	39619051	TraesCS7B01G039700	Retrotransposon protein, putative, Ty3-gypsy subclass	QTtn-7B
7B	40088942	40090601	TraesCS7B01G039800	Retrotransposon protein, putative, unclassified	QTtn-7B
7B	40181047	40183327	TraesCS7B01G039900	Retrotransposon protein, putative, unclassified	QTtn-7B
7B	40258793	40259955	TraesCS7B01G040000	3-hydroxybenzoate 6-hydroxylase 1	QTtn-7B
7B	40276118	40277662	TraesCS7B01G040100	Protein NRT1/ PTR FAMILY 5.5	QTtn-7B
7B	40286571	40287760	TraesCS7B01G040200	E3 ubiquitin-protein ligase	QTtn-7B
7B	40298046	40301090	TraesCS7B01G040300	BSD domain containing protein	QTtn-7B
7B	40346759	40352481	TraesCS7B01G040400	Strictosidine synthase	QTtn-7B
7B	40353139	40358696	TraesCS7B01G040500	ENTH/ANTH/VHS superfamily protein	QTtn-7B
7B	40400201	40401229	TraesCS7B01G040600	GDP-mannose transporter, putative	QTtn-7B
7B	40404680	40411459	TraesCS7B01G040700	E3 ubiquitin-protein ligase SINA-like 10	QTtn-7B
7B	40438131	40441786	TraesCS7B01G040800	Cystathionine beta-lyase, putative	QTtn-7B
7B	40442688	40443734	TraesCS7B01G040900	Strictosidine synthase	QTtn-7B
7B	40581371	40583201	TraesCS7B01G041000	Cytochrome b-c1 complex subunit 8	QTtn-7B
7B	40653896	40656190	TraesCS7B01G041100	Kinase, putative	QTtn-7B
7B	41030772	41032343	TraesCS7B01G041200	Exostosin family protein	QTtn-7B
7B	41044653	41054474	TraesCS7B01G041300	F-box family protein	QTtn-7B
7B	41047378	41048602	TraesCS7B01G041400	basic helix-loop-helix (bHLH) DNA-binding superfamily protein	QTtn-7B
7B	41168229	41172416	TraesCS7B01G041500	Hexosyltransferase	QTtn-7B
7B	41196434	41197558	TraesCS7B01G041600	2-oxoglutarate (2OG) and Fe(II)-dependent oxygenase superfamily protein	QTtn-7B
7B	41283879	41286871	TraesCS7B01G041700	Ubiquitin carboxyl-terminal hydrolase 12	QTtn-7B
7B	41297580	41299229	TraesCS7B01G041800	F-box family protein	QTtn-7B
7B	41324097	41326463	TraesCS7B01G041900	2-oxoglutarate (2OG) and Fe(II)-dependent oxygenase superfamily protein	QTtn-7B
7B	41521998	41522977	TraesCS7B01G042000	2-oxoglutarate (2OG) and Fe(II)-dependent oxygenase superfamily protein	QTtn-7B
7B	41524596	41526106	TraesCS7B01G042100	2-oxoglutarate (2OG) and Fe(II)-dependent oxygenase superfamily protein	QTtn-7B
7B	41532432	41533888	TraesCS7B01G042200	2-oxoglutarate (2OG) and Fe(II)-dependent oxygenase superfamily protein	QTtn-7B
7B	41540461	41542081	TraesCS7B01G042300	2-oxoglutarate (2OG) and Fe(II)-dependent oxygenase superfamily protein	QTtn-7B
7B	41542675	41544117	TraesCS7B01G042400	2-oxoglutarate (2OG) and Fe(II)-dependent oxygenase superfamily protein	QTtn-7B
7B	41571951	41573162	TraesCS7B01G042500	2-oxoglutarate (2OG) and Fe(II)-dependent oxygenase superfamily protein	QTtn-7B
7B	42027483	42031963	TraesCS7B01G042600	Pyrophosphate-energized vacuolar membrane proton pump	QTtn-7B
7B	42034844	42037268	TraesCS7B01G042700	Heparanase	QTtn-7B
7B	42076982	42080151	TraesCS7B01G042800	Nodulin-like / Major Facilitator Superfamily protein	QTtn-7B
7B	42138166	42139377	TraesCS7B01G042900	MADS-box transcription factor family protein	QTtn-7B
7B	42176495	42177607	TraesCS7B01G043000	MADS-box transcription factor family protein	QTtn-7B
7B	42776797	42778885	TraesCS7B01G043100	transmembrane protein, putative (DUF247)	QTtn-7B
7B	43190419	43193013	TraesCS7B01G043200	Nodulin-like / Major Facilitator Superfamily protein	QTtn-7B
7B	43224023	43235279	TraesCS7B01G043300	Protein FAR1-RELATED SEQUENCE 5	QTtn-7B
7B	43244954	43250045	TraesCS7B01G043400	Alcohol dehydrogenase 3	QTtn-7B
7B	43268121	43269568	TraesCS7B01G043500	F-box family protein	QTtn-7B
7B	43550412	43553347	TraesCS7B01G043600	Exonuclease V, chloroplastic	QTtn-7B
7B	43570049	43571943	TraesCS7B01G043700	Chloride channel protein	QTtn-7B
7B	43672563	43673207	TraesCS7B01G043800	Disease resistance protein (TIR-NBS-LRR class)	QTtn-7B
7B	43700289	43706389	TraesCS7B01G043900	Subtilisin-like serine protease	QTtn-7B
7B	43753599	43754665	TraesCS7B01G044000	Sterile alpha motif (SAM) domain-containing protein	QTtn-7B
7B	43876824	43878698	TraesCS7B01G044100	Thioredoxin-like protein	QTtn-7B
7B	43879282	43883144	TraesCS7B01G044200	Acyl-coenzyme A oxidase	QTtn-7B
7B	43948915	43949106	TraesCS7B01G044300	Ubiquitin	QTtn-7B
7B	43949556	43956655	TraesCS7B01G044400	Aberrant root formation protein 4	QTtn-7B
7B	44235212	44237933	TraesCS7B01G044500	Lysine ketoglutarate reductase trans-splicing protein (DUF707)	QTtn-7B
7B	44255869	44257360	TraesCS7B01G044600	F-box domain containing protein	QTtn-7B
7B	44258266	44258653	TraesCS7B01G044700	Zinc transporter ZIP6	QTtn-7B
7B	44268999	44270017	TraesCS7B01G044800	F-box family protein	QTtn-7B
7B	44271581	44271964	TraesCS7B01G044900	NAD(P)-binding Rossmann-fold superfamily protein	QTtn-7B
7B	44293168	44293574	TraesCS7B01G045000	DNA-binding family protein	QTtn-7B
7B	44294422	44298517	TraesCS7B01G045100	Protein phosphatase 2c, putative	QTtn-7B
7B	44303853	44305297	TraesCS7B01G045200	Tetratricopeptide repeat (TPR)-like superfamily protein	QTtn-7B
7B	44361771	44362342	TraesCS7B01G045300	Ferredoxin--NADP reductase 2	QTtn-7B
7B	44400421	44425392	TraesCS7B01G045400	Zinc import ATP-binding protein ZnuC	QTtn-7B
7B	44559833	44575190	TraesCS7B01G045500	Leucine-rich repeat receptor-like protein kinase family protein	QTtn-7B
7B	44623157	44626283	TraesCS7B01G045600	Receptor-kinase, putative	QTtn-7B
7B	44871610	44872019	TraesCS7B01G045700	polypyrimidine tract-binding protein 3	QTtn-7B
7B	44930026	44930851	TraesCS7B01G045800	DNA topoisomerase	QTtn-7B
7B	44938538	44940943	TraesCS7B01G045900	Glycerol-3-phosphate transporter family protein	QTtn-7B
7B	44942161	44944904	TraesCS7B01G046000	Hyp O-arabinosyltransferase-like protein	QTtn-7B
7B	45000401	45000811	TraesCS7B01G046100	DNA-directed RNA polymerase subunit beta	QTtn-7B
7B	45043678	45049203	TraesCS7B01G046200	Retrotransposon protein, putative, unclassified	QTtn-7B
7B	45051027	45052475	TraesCS7B01G046300	Glycosyltransferase	QTtn-7B
7B	45175513	45176961	TraesCS7B01G046400	Glycosyltransferase	QTtn-7B
7B	45214998	45215129	TraesCS7B01G046500	Protein PsbN	QTtn-7B
7B	45215178	45215294	TraesCS7B01G046600	Photosystem II reaction center protein T	QTtn-7B
7B	45329961	45344498	TraesCS7B01G046700	Serine protease HTRA1	QTtn-7B
7B	45501276	45502486	TraesCS7B01G046800	Mediator of RNA polymerase II transcription subunit 21	QTtn-7B
7B	45640257	45642100	TraesCS7B01G046900	Endoglucanase	QTtn-7B
7B	45848044	45849878	TraesCS7B01G047000	Endoglucanase	QTtn-7B
7B	46343441	46351968	TraesCS7B01G047100	Transcriptional corepressor SEUSS	QTtn-7B
7B	46887774	46888780	TraesCS7B01G047200	RING/U-box superfamily protein	QTtn-7B
7B	46980012	46984732	TraesCS7B01G047300	Kinase family protein	QTtn-7B
7B	46990894	46996546	TraesCS7B01G047400	Telomeric repeat-binding factor 1	QTtn-7B
7B	46997623	46999843	TraesCS7B01G047500	Zeta-carotene desaturase	QTtn-7B
7B	47000733	47003823	TraesCS7B01G047600	Plasma membrane ATPase	QTtn-7B
7B	47201946	47203747	TraesCS7B01G047700	Cytochrome c biogenesis Fc	QTtn-7B
7B	47219556	47219906	TraesCS7B01G047800	Ribosomal protein S13	QTtn-7B
7B	47339763	47341461	TraesCS7B01G047900	F-box family protein	QTtn-7B
7B	47605887	47606670	TraesCS7B01G048000	Serine/threonine protein phosphatase 7 long form isogeny	QTtn-7B
7B	47737267	47737846	TraesCS7B01G048100	Ethylene-responsive transcription factor	QTtn-7B
7B	48048875	48052427	TraesCS7B01G048200	Embryogenesis transmembrane protein-like	QTtn-7B
7B	48187853	48193545	TraesCS7B01G048300	Ankyrin repeat-containing protein, putative	QTtn-7B
7B	48339362	48340543	TraesCS7B01G048400	DUF868 family protein	QTtn-7B
7B	48449723	48449977	TraesCS7B01G048500	ATP binding microtubule motor family protein	QTtn-7B
7B	48454604	48455383	TraesCS7B01G048600	PPPDE putative thiol peptidase family protein	QTtn-7B
7B	48457258	48478281	TraesCS7B01G048700	Callose synthase	QTtn-7B
7B	48761922	48769364	TraesCS7B01G048800	Calcineurin-like metallo-phosphoesterase superfamily protein	QTtn-7B
7B	48770106	48772088	TraesCS7B01G048900	Protein kinase-like	QTtn-7B

## Sheet: FTN
Supplementary File S1. List of candidate genes identified within QTL regions for Fertil tillering number (Ftn) trait
Chromosome	Start	End	Gene ID	Function	QTL
4B	22564759	22574557	TraesCS4B01G030300	B3 domain-containing protein	QFtn-4B
4B	22837460	22859463	TraesCS4B01G030400	Inositol hexakisphosphate and diphosphoinositol-pentakisphosphate kinase	QFtn-4B
4B	22862067	22867037	TraesCS4B01G030500	Tetratricopeptide repeat protein 38	QFtn-4B
4B	22877797	22880159	TraesCS4B01G030600	Costars family protein	QFtn-4B
4B	22893895	22898268	TraesCS4B01G030700	FBD-associated F-box protein	QFtn-4B
4B	22899437	22903080	TraesCS4B01G030800	TBC1 domain family member	QFtn-4B
4B	22990575	22992179	TraesCS4B01G030900	RNA-binding family protein isoform 1	QFtn-4B
4B	23009167	23015436	TraesCS4B01G031000	Plasma membrane ATPase	QFtn-4B
4B	23354400	23358114	TraesCS4B01G031100	Serine/threonine-protein kinase	QFtn-4B
4B	23391651	23393009	TraesCS4B01G031200	Thioesterase family protein	QFtn-4B
4B	23404428	23408188	TraesCS4B01G031300	BHLH family protein, putative, expressed	QFtn-4B
4B	23417455	23418216	TraesCS4B01G031400	Octicosapeptide/Phox/Bem1p domain-containing family protein	QFtn-4B
4B	23461389	23468675	TraesCS4B01G031500	Nuclease domain-containing protein 1	QFtn-4B
4B	23655672	23660767	TraesCS4B01G031600	Phosphatidylinositol N-acetyglucosaminlytransferase subunit P-like protein	QFtn-4B
4B	23661905	23664465	TraesCS4B01G031700	Core-2/I-branching beta-1,6-N-acetylglucosaminyltransferase family protein	QFtn-4B
4B	23665635	23670087	TraesCS4B01G031800	Hedgehog-interacting-like protein	QFtn-4B
4B	23809698	23810063	TraesCS4B01G031900	30S ribosomal protein S7, putative	QFtn-4B
4B	23818506	23822972	TraesCS4B01G032000	Protein UPSTREAM OF FLC	QFtn-4B
4B	23834478	23840048	TraesCS4B01G032100	Beta-1,3-galactosyltransferase-like protein	QFtn-4B
4B	24011666	24015141	TraesCS4B01G032200	DUF538 family protein, putative (Protein of unknown function, DUF538)	QFtn-4B
4B	24051082	24051880	TraesCS4B01G032300	DUF538 family protein, putative (Protein of unknown function, DUF538)	QFtn-4B
4B	24064272	24067912	TraesCS4B01G032400	Glycine-rich family protein	QFtn-4B
4B	24384135	24388848	TraesCS4B01G032500	Protein ENHANCED DISEASE RESISTANCE 2	QFtn-4B
4B	24398449	24403040	TraesCS4B01G032600	Glycerol-3-phosphate acyltransferase	QFtn-4B
4B	24538674	24543288	TraesCS4B01G032700	Thiosulfate sulfurtransferase/rhodanese-like domain-containing protein 2	QFtn-4B
4B	24563203	24566505	TraesCS4B01G032800	tRNA (Ile)-lysidine synthase	QFtn-4B
4B	24568303	24570345	TraesCS4B01G032900	transmembrane protein, putative (Protein of unknown function, DUF538)	QFtn-4B
4B	24664029	24665964	TraesCS4B01G033000	Glycosyltransferase	QFtn-4B
4B	24689767	24690639	TraesCS4B01G033100	Germin-like protein	QFtn-4B
4B	24696042	24696716	TraesCS4B01G033200	Germin-like protein 1	QFtn-4B
4B	24733185	24733990	TraesCS4B01G033300	Germin-like protein 1	QFtn-4B
4B	24741569	24742960	TraesCS4B01G033400	Germin-like protein 1	QFtn-4B
4B	24746070	24746456	TraesCS4B01G033500	Germin-like protein	QFtn-4B
4B	24759337	24760145	TraesCS4B01G033600	Germin-like protein 1	QFtn-4B
4B	24765232	24770127	TraesCS4B01G033700	Ankyrin-repeat protein	QFtn-4B
4B	24833669	24838684	TraesCS4B01G033800	Lysine--tRNA ligase	QFtn-4B
4B	24855458	24858121	TraesCS4B01G033900	30S ribosomal protein S21	QFtn-4B
4B	24901713	24903635	TraesCS4B01G034000	Leucine-rich repeat-containing protein 59	QFtn-4B
4B	24904687	24907633	TraesCS4B01G034100	Nucleobase ascorbate transporter	QFtn-4B
4B	25012608	25013561	TraesCS4B01G034200	F-box protein	QFtn-4B
4B	25264220	25266889	TraesCS4B01G034300	30S ribosomal protein S21	QFtn-4B
4B	25269926	25270270	TraesCS4B01G034400	50S ribosomal protein L18	QFtn-4B
4B	25270980	25275384	TraesCS4B01G034500	Lysine--tRNA ligase	QFtn-4B
4B	25384962	25394077	TraesCS4B01G034600	Ankyrin repeat family protein	QFtn-4B
4B	25444439	25445101	TraesCS4B01G034700	TRM32-like protein (DUF3741)	QFtn-4B
4B	25482493	25485164	TraesCS4B01G034800	Leucine-rich repeat receptor-like kinase	QFtn-4B
4B	25498065	25498991	TraesCS4B01G034900	Leucine-rich repeat receptor-like protein kinase	QFtn-4B
4B	25559203	25571546	TraesCS4B01G035000	Leucine-rich repeat receptor-like protein kinase	QFtn-4B
4B	25790671	25793027	TraesCS4B01G035100	Leucine-rich repeat receptor-like kinase	QFtn-4B
4B	25812203	25813837	TraesCS4B01G035200	Cytoome P450 family protein, expressed	QFtn-4B
4B	25830029	25834081	TraesCS4B01G035300	Myelin-associated oligodendrocyte basic protein isoform 1	QFtn-4B
4B	25834600	25836908	TraesCS4B01G035400	Proteasome subunit beta type	QFtn-4B
4B	25842779	25852639	TraesCS4B01G035500	Chloride channel protein	QFtn-4B
4B	25886444	25889279	TraesCS4B01G035600	Late embryogenesis abundant hydroxyproline-rich glycoprotein	QFtn-4B
4B	25945103	25946603	TraesCS4B01G035700	Cytokinin riboside 5'-monophosphate phosphoribohydrolase	QFtn-4B
4B	25952026	25957025	TraesCS4B01G035800	Protein kinase superfamily protein	QFtn-4B
4B	26071745	26072344	TraesCS4B01G035900	Pheromone-binding protein Gp-9	QFtn-4B
4B	26119351	26119899	TraesCS4B01G036000	DNA topoisomerase	QFtn-4B
4B	26157732	26158404	TraesCS4B01G036100	cysteine-rich repeat secretory-like protein (DUF26)	QFtn-4B
4B	26199774	26200464	TraesCS4B01G036200	Pheromone-binding protein Gp-9	QFtn-4B
4B	26241447	26242164	TraesCS4B01G036300	cysteine-rich repeat secretory-like protein (DUF26)	QFtn-4B
4B	26280961	26281650	TraesCS4B01G036400	cysteine-rich repeat secretory-like protein (DUF26)	QFtn-4B
4B	26331578	26332657	TraesCS4B01G036500	GATA zinc finger domain-containing protein 1	QFtn-4B
4B	26335682	26336740	TraesCS4B01G036600	BRI1 suppressor 1 (BSU1)-like 3	QFtn-4B
4B	26351253	26351846	TraesCS4B01G036700	M-1	QFtn-4B
4B	26486605	26492023	TraesCS4B01G036800	polyketide cyclase/dehydrase/lipid transport superfamily protein	QFtn-4B
7A	79814886	79816959	TraesCS7A01G123700	F-box-like protein	QFtn-7A
7A	80014030	80014480	TraesCS7A01G123800	U-box domain-containing protein 4	QFtn-7A
7A	80062264	80067137	TraesCS7A01G123900	Protein disulfide-isomerase	QFtn-7A
7A	80068068	80081816	TraesCS7A01G124000	Subtilisin-like protease 1	QFtn-7A
7A	80082333	80082752	TraesCS7A01G124100	D-tagatose-1,6-bisphosphate aldolase subunit GatZ	QFtn-7A
7A	80085580	80087276	TraesCS7A01G124200	Peroxidase	QFtn-7A
7A	80132798	80134070	TraesCS7A01G124300	Peroxidase	QFtn-7A
7A	80142890	80144855	TraesCS7A01G124400	Galactoside 2-alpha-L-fucosyltransferase	QFtn-7A
7A	80201083	80208082	TraesCS7A01G124500	Benzyl alcohol O-benzoyltransferase	QFtn-7A
7A	80313909	80316128	TraesCS7A01G124600	Subtilisin-like protease	QFtn-7A
7A	80427302	80429783	TraesCS7A01G124700	Galactoside 2-alpha-L-fucosyltransferase	QFtn-7A
7A	80539362	80540455	TraesCS7A01G124800	Dirigent protein	QFtn-7A
7A	80547408	80547632	TraesCS7A01G124900	Heat-inducible transcription repressor HrcA	QFtn-7A
7A	80557836	80558672	TraesCS7A01G125000	Transposon protein, putative, Mutator sub-class	QFtn-7A
7A	80594397	80595631	TraesCS7A01G125100	Inorganic pyrophosphatase 2	QFtn-7A
7A	80706296	80707758	TraesCS7A01G125200	Dirigent protein	QFtn-7A
7A	80730665	80731526	TraesCS7A01G125300	Dirigent protein	QFtn-7A
7A	80752895	80754338	TraesCS7A01G125400	Dirigent protein	QFtn-7A
7A	80809190	80810892	TraesCS7A01G125500	Dirigent protein	QFtn-7A
7A	80852171	80854376	TraesCS7A01G125600	Glutamyl-tRNA reductase	QFtn-7A
7A	80862021	80863814	TraesCS7A01G125700	disease resistance protein (TIR-NBS-LRR class)	QFtn-7A
7A	80863907	80865340	TraesCS7A01G125800	Disease resistance protein (NBS-LRR class) family	QFtn-7A
7A	80988186	80988645	TraesCS7A01G125900	Beta-1,3-N-acetylglucosaminyltransferase family protein	QFtn-7A
7A	80991883	80992395	TraesCS7A01G126000	Beta-1,3-N-acetylglucosaminyltransferase family protein	QFtn-7A
7A	81003355	81004780	TraesCS7A01G126100	Protein kinase family protein	QFtn-7A
7A	81101167	81104617	TraesCS7A01G126200	Proline iminopeptidase	QFtn-7A
7A	81107645	81108652	TraesCS7A01G126300	F-box family protein	QFtn-7A
7A	81133544	81140404	TraesCS7A01G126400	SUMO E3 ligase	QFtn-7A
7A	81498545	81501706	TraesCS7A01G126500	Serine/threonine-protein phosphatase	QFtn-7A
7A	81548238	81549800	TraesCS7A01G126600	FAD-binding Berberine family protein	QFtn-7A
7A	81587104	81588046	TraesCS7A01G126700	UPF0301 protein	QFtn-7A
7A	81607073	81607384	TraesCS7A01G126800	Protease inhibitor/seed storage/lipid transfer protein family protein	QFtn-7A
7A	81632449	81634346	TraesCS7A01G126900	Basic helix-loop-helix transcription factor	QFtn-7A
7A	81637656	81639125	TraesCS7A01G127000	Replication protein 1a	QFtn-7A
7A	81639842	81642304	TraesCS7A01G127100	Serine/threonine-protein kinase	QFtn-7A
7A	81767439	81769817	TraesCS7A01G127200	Serine/threonine-protein kinase	QFtn-7A
7A	81775632	81778073	TraesCS7A01G127300	Serine/threonine-protein kinase	QFtn-7A
7A	81784541	81785292	TraesCS7A01G127400	Early nodulin 93	QFtn-7A
7A	81786781	81797080	TraesCS7A01G127500	Retrovirus-related Pol polyprotein from transposon TNT 1-94	QFtn-7A
7A	81858625	81859948	TraesCS7A01G127600	Caffeoyl-CoA O-methyltransferase	QFtn-7A
7A	81949126	81953724	TraesCS7A01G127700	F-box family protein-like	QFtn-7A
7A	81954674	81958780	TraesCS7A01G127800	F-box family protein-like	QFtn-7A
7A	82119578	82120639	TraesCS7A01G127900	Sentrin-specific protease	QFtn-7A
7A	82128359	82129294	TraesCS7A01G128000	BTB/POZ domain containing protein, expressed	QFtn-7A
7A	82153398	82156575	TraesCS7A01G128100	Subtilisin-like protease	QFtn-7A
7A	82176466	82176906	TraesCS7A01G128200	Zinc finger family protein	QFtn-7A
7A	82194366	82207882	TraesCS7A01G128300	Histone-lysine N-methyltransferase	QFtn-7A
7A	82218780	82226523	TraesCS7A01G128400	ATP-dependent zinc metalloprotease FtsH 1	QFtn-7A
7A	82504789	82505257	TraesCS7A01G128500	Zinc finger family protein	QFtn-7A
7A	82506553	82516816	TraesCS7A01G128600	Histone-lysine N-methyltransferase	QFtn-7A
7A	82935005	82936515	TraesCS7A01G128700	Zinc finger family protein	QFtn-7A
7A	82942316	82942855	TraesCS7A01G128800	Ethylene-responsive transcription factor	QFtn-7A
7A	83085367	83086066	TraesCS7A01G128900	SPT2 omatin protein	QFtn-7A
7A	83106019	83106365	TraesCS7A01G129000	Auxin-responsive protein	QFtn-7A
7A	83129128	83129631	TraesCS7A01G129100	Translation initiation factor IF-2	QFtn-7A
7A	83230878	83231874	TraesCS7A01G129200	F-box protein	QFtn-7A
7A	83285296	83287739	TraesCS7A01G129300	Receptor-like kinase	QFtn-7A
7A	83291457	83299892	TraesCS7A01G129400	Embryogenesis transmembrane protein-like	QFtn-7A
7A	83526418	83528094	TraesCS7A01G129500	Glutathione S-transferase	QFtn-7A
7A	83531880	83533726	TraesCS7A01G129600	Protein FAR1-RELATED SEQUENCE 6	QFtn-7A
7A	83537480	83546857	TraesCS7A01G129700	Pre-mRNA-processing-splicing factor 8	QFtn-7A
7A	83622807	83631502	TraesCS7A01G129800	AP-1 complex subunit gamma-2	QFtn-7A
7A	83635256	83636344	TraesCS7A01G129900	RING finger protein	QFtn-7A
7A	83719568	83723010	TraesCS7A01G130000	Alkyl transferase	QFtn-7A
7A	83737011	83745498	TraesCS7A01G130100	Protein kinase-like protein	QFtn-7A
7A	83749446	83750231	TraesCS7A01G130200	F-box family protein	QFtn-7A
7A	83774551	83778705	TraesCS7A01G130300	Protein DETOXIFICATION	QFtn-7A
7A	83781379	83789633	TraesCS7A01G130400	Leucine-rich repeat receptor-like protein kinase	QFtn-7A
7A	83792090	83792842	TraesCS7A01G130500	Proteasome subunit alpha type	QFtn-7A
7A	83932195	83936756	TraesCS7A01G130600	Metaxin-related	QFtn-7A
7A	83939595	83942204	TraesCS7A01G130700	MYB transcription factor	QFtn-7A
7A	84245357	84248235	TraesCS7A01G130800	DNA-directed RNA polymerase subunit beta'	QFtn-7A
7A	84314648	84315904	TraesCS7A01G130900	Cytoome P450 family protein	QFtn-7A
7A	84690365	84690931	TraesCS7A01G131000	CASP-like protein	QFtn-7A
7A	84693305	84696441	TraesCS7A01G131100	Protein FAR1-RELATED SEQUENCE 5	QFtn-7A
7A	84700207	84704807	TraesCS7A01G131200	Ribonucleoside-diphosphate reductase	QFtn-7A
7A	84745090	84748615	TraesCS7A01G131300	Protein kinase	QFtn-7A
7A	84782871	84786765	TraesCS7A01G131400	transcriptional factor B3 family protein	QFtn-7A
7A	84854662	84857226	TraesCS7A01G131500	Protein DETOXIFICATION	QFtn-7A
7A	85030845	85033594	TraesCS7A01G131600	Protein DETOXIFICATION	QFtn-7A
7A	85074056	85077614	TraesCS7A01G131700	Zinc finger CCCH domain protein	QFtn-7A
7A	85077883	85082275	TraesCS7A01G131800	Adenylyltransferase and sulfurtransferase MOCS3	QFtn-7A
7A	85086915	85087906	TraesCS7A01G131900	cyclin-dependent kinase inhibitor	QFtn-7A
7A	85120853	85121657	TraesCS7A01G132000	Glutathione S-transferase	QFtn-7A
7A	85159979	85160827	TraesCS7A01G132100	CONSTANS-like protein	QFtn-7A
7A	85188298	85195470	TraesCS7A01G132200	Disease resistance protein (NBS-LRR class) family	QFtn-7A
7A	85197173	85198906	TraesCS7A01G132300	actin cross-linking protein (DUF569)	QFtn-7A
7A	85204941	85213005	TraesCS7A01G132400	Mitochondrial inner membrane protein oxa1	QFtn-7A
7A	85213226	85215195	TraesCS7A01G132500	CDK-activating kinase assembly factor	QFtn-7A
7A	85215675	85223457	TraesCS7A01G132600	Fanconi-associated nuclease 1-like protein	QFtn-7A
7A	85336752	85345103	TraesCS7A01G132700	Transducin/WD40 repeat protein	QFtn-7A
7A	85346793	85348105	TraesCS7A01G132800	3-isopropylmalate dehydratase large subunit	QFtn-7A
7A	85412299	85413051	TraesCS7A01G132900	cotton fiber-like protein (DUF761)	QFtn-7A
7A	85414920	85419738	TraesCS7A01G133000	Protein SGT1	QFtn-7A
7A	85422100	85424048	TraesCS7A01G133100	Pentatricopeptide repeat-containing protein	QFtn-7A
7A	85437099	85438115	TraesCS7A01G133200	Calcium-binding family protein	QFtn-7A
7A	85600645	85602299	TraesCS7A01G133300	HNH endonuclease	QFtn-7A
7A	85608761	85611195	TraesCS7A01G133400	transmembrane protein	QFtn-7A
7A	85611945	85621344	TraesCS7A01G133500	Debranching enzyme 1	QFtn-7A
7A	85693839	85694546	TraesCS7A01G133600	transmembrane protein, putative (DUF679)	QFtn-7A
7A	85724225	85725990	TraesCS7A01G133700	L-gulonolactone oxidase	QFtn-7A
7A	85855674	85856033	TraesCS7A01G133800	Non-lysosomal glucosylceramidase	QFtn-7A
7A	85878198	85878434	TraesCS7A01G133900	Protein tesmin/TSO1-like CXC 2	QFtn-7A
7A	85901499	85903086	TraesCS7A01G134000	Calcium-binding EF-hand	QFtn-7A
7A	85912168	85915156	TraesCS7A01G134100	Alkaline alpha-galactosidase seed imbibition protein	QFtn-7A
7A	85958368	85964155	TraesCS7A01G134200	Telomere-associated protein RIF1	QFtn-7A
7A	85964986	85967344	TraesCS7A01G134300	AT hook motif DNA-binding family protein	QFtn-7A
7A	86048199	86050223	TraesCS7A01G134400	Exocyst complex component, putative	QFtn-7A
7A	86078776	86111531	TraesCS7A01G134500	Alpha-glucosidase like protein	QFtn-7A
7A	86223462	86227267	TraesCS7A01G134600	Intracellular protein transporter USO1-like protein	QFtn-7A
7A	87303605	87309706	TraesCS7A01G134700	Receptor-like protein kinase	QFtn-7A
7A	87326077	87328095	TraesCS7A01G134800	Pentatricopeptide repeat-containing protein	QFtn-7A
7A	87331476	87331964	TraesCS7A01G134900	PHD finger transcription factor	QFtn-7A
7A	87454523	87456620	TraesCS7A01G135000	MYB-related transcription factor	QFtn-7A
7A	88011611	88013874	TraesCS7A01G135100	MYB-related transcription factor	QFtn-7A
7A	88124891	88127155	TraesCS7A01G135200	MYB-related transcription factor	QFtn-7A
7A	88175722	88177816	TraesCS7A01G135300	MYB-related transcription factor	QFtn-7A
7A	88320038	88323091	TraesCS7A01G135400	MYB-related transcription factor	QFtn-7A
7A	88435910	88436822	TraesCS7A01G135500	Sulfiredoxin	QFtn-7A
7A	88440468	88441288	TraesCS7A01G135600	Myb-like protein J	QFtn-7A
7A	88500319	88502184	TraesCS7A01G135700	Sulfiredoxin	QFtn-7A
7A	88809767	88812715	TraesCS7A01G135800	DCD (Development and Cell Death) domain-like protein	QFtn-7A
7A	88824822	88827991	TraesCS7A01G135900	RWP-RK domain containing protein	QFtn-7A
7A	88941085	88942172	TraesCS7A01G136000	Transposon protein, putative, CACTA, En/Spm sub-class, expressed	QFtn-7A
7A	88946036	88946614	TraesCS7A01G136100	Glycine-rich cell wall structural protein 2	QFtn-7A
7A	88957744	88958666	TraesCS7A01G136200	Myb/SANT-like DNA-binding domain protein	QFtn-7A
7A	88987157	88989656	TraesCS7A01G136300	Vesicle-associated membrane protein	QFtn-7A
7A	89035207	89035845	TraesCS7A01G136400	Cytoome P450	QFtn-7A
7A	89042803	89044587	TraesCS7A01G136500	Cytoome P450	QFtn-7A
7A	89072566	89074696	TraesCS7A01G136600	COBRA-like protein	QFtn-7A
7A	89592656	89594139	TraesCS7A01G136700	myosin heavy chain-like protein	QFtn-7A
7A	89649397	89651106	TraesCS7A01G136800	Retrotransposon protein, putative, unclassified	QFtn-7A
7A	113485662	113486690	TraesCS7A01G158400	Inositol-tetrakisphosphate 1-kinase	QFtn-7A
7A	113795947	113796573	TraesCS7A01G158500	CASP-like protein	QFtn-7A
7A	114020033	114021298	TraesCS7A01G158600	Nuclear pore complex protein	QFtn-7A
7A	114348686	114356133	TraesCS7A01G158700	B3 domain-containing protein	QFtn-7A
7A	114413214	114414446	TraesCS7A01G158800	F-box protein	QFtn-7A
7A	115204109	115208145	TraesCS7A01G158900	Sucrose synthase	QFtn-7A
7A	115251427	115260347	TraesCS7A01G159000	Phosphoinositide phosphatase family protein	QFtn-7A
7A	115371124	115372083	TraesCS7A01G159100	Auxin responsive SAUR protein	QFtn-7A
7A	115503071	115504714	TraesCS7A01G159200	2-oxoglutarate (2OG) and Fe(II)-dependent oxygenase superfamily protein	QFtn-7A
7A	115803377	115806953	TraesCS7A01G159300	Stromal cell-derived factor 2	QFtn-7A
7A	115817201	115818214	TraesCS7A01G159400	Magnesium transporter protein 1	QFtn-7A
7A	115867523	115868629	TraesCS7A01G159500	Chaperone protein dnaJ	QFtn-7A
7A	115903779	115904909	TraesCS7A01G159600	Chaperone protein dnaJ	QFtn-7A
7A	116005223	116007510	TraesCS7A01G159700	transmembrane protein	QFtn-7A
7A	116018884	116020500	TraesCS7A01G159800	Bidirectional sugar transporter SWEET	QFtn-7A
7A	116056213	116056743	TraesCS7A01G159900	Beta-1,3-galactosyltransferase-like protein	QFtn-7A
7A	116113798	116115808	TraesCS7A01G160000	Nucleolar GTP-binding protein 1	QFtn-7A
7A	116117278	116122899	TraesCS7A01G160100	2Fe-2S ferredoxin	QFtn-7A
7A	116124181	116124807	TraesCS7A01G160200	Histidinol dehydrogenase	QFtn-7A
7A	116128201	116130528	TraesCS7A01G160300	Peroxiredoxin	QFtn-7A
7A	116509322	116509771	TraesCS7A01G160400	Pathogenesis-related protein	QFtn-7A
7A	116616054	116621357	TraesCS7A01G160500	GPI-anchored adhesin-like protein	QFtn-7A
7A	116650527	116654196	TraesCS7A01G160600	3-oxoacyl-[acyl-carrier-protein] synthase	QFtn-7A
7A	116774309	116774956	TraesCS7A01G160700	Zinc-finger protein	QFtn-7A
7A	116872033	116877869	TraesCS7A01G160800	Auxin response factor	QFtn-7A
7A	117084004	117088760	TraesCS7A01G160900	Apyrase	QFtn-7A
7A	117346258	117347900	TraesCS7A01G161000	10 kDa chaperonin	QFtn-7A
7A	117785792	117788292	TraesCS7A01G161100	RmlC-like jelly roll fold	QFtn-7A
7A	117788577	117791406	TraesCS7A01G161200	Tail-anchored protein insertion receptor WRB	QFtn-7A
7A	117822533	117823468	TraesCS7A01G161300	Plant cadmium resistance 2	QFtn-7A
7A	118104621	118106663	TraesCS7A01G161400	Receptor-like kinase, putative	QFtn-7A
7A	118145757	118159311	TraesCS7A01G161500	Pentatricopeptide repeat-containing protein	QFtn-7A
7A	118184952	118187447	TraesCS7A01G161600	Pentatricopeptide repeat-containing protein, putative	QFtn-7A
7A	118237128	118237574	TraesCS7A01G161700	Pectin lyase-like superfamily protein	QFtn-7A
7A	118240043	118241780	TraesCS7A01G161800	F-box protein	QFtn-7A
7A	118324834	118326079	TraesCS7A01G161900	DEAD-box ATP-dependent RNA helicase 18	QFtn-7A
7A	118326961	118329837	TraesCS7A01G162000	Smr domain containing protein	QFtn-7A
7A	118400000	118400374	TraesCS7A01G162100	DUF1677 family protein	QFtn-7A
7A	118448168	118448931	TraesCS7A01G162200	Phosphopantothenoylcysteine decarboxylase	QFtn-7A
7A	118452782	118453165	TraesCS7A01G162300	26S proteasome regulatory subunit, putative (RPN5)	QFtn-7A
7A	118454930	118461638	TraesCS7A01G162400	G-protein coupled receptor 1	QFtn-7A
7A	118462549	118464330	TraesCS7A01G162500	Pectin lyase-like superfamily protein	QFtn-7A
7A	118573907	118574764	TraesCS7A01G162600	Pathogenesis-related protein 1	QFtn-7A
7A	118578503	118579209	TraesCS7A01G162700	Pathogenesis-related protein 1	QFtn-7A
7A	119007860	119008311	TraesCS7A01G162800	acyl-CoA binding protein 5	QFtn-7A
7A	119090077	119091086	TraesCS7A01G162900	HD domain-containing metal-dependent phosphohydrolase family protein isoform 1	QFtn-7A
7A	119128121	119129929	TraesCS7A01G163000	F-box/RNI-like/FBD-like domains-containing protein	QFtn-7A
7A	119606421	119608022	TraesCS7A01G163100	F-box family protein	QFtn-7A
7A	119695335	119696932	TraesCS7A01G163200	F-box family protein	QFtn-7A
7A	119702024	119704239	TraesCS7A01G163300	Kinase-like protein	QFtn-7A
7A	119784809	119799451	TraesCS7A01G163400	FRIGIDA interacting protein 1	QFtn-7A
7A	119800887	119813865	TraesCS7A01G163500	Adenylate kinase	QFtn-7A
7A	119815766	119816278	TraesCS7A01G163600	protein kinase family protein	QFtn-7A
7A	120171826	120176595	TraesCS7A01G163700	Chalcone--flavonone isomerase	QFtn-7A
7A	120463808	120466145	TraesCS7A01G163800	MTD1	QFtn-7A
7A	120574331	120575934	TraesCS7A01G163900	Retrotransposon protein, putative, unclassified	QFtn-7A
7A	120577607	120584374	TraesCS7A01G164000	Receptor protein kinase	QFtn-7A
7A	120793495	120794175	TraesCS7A01G164100	Plant basic secretory family protein	QFtn-7A
7A	120827322	120827849	TraesCS7A01G164200	NADH-ubiquinone oxidoreductase chain 4	QFtn-7A
7A	120838456	120839405	TraesCS7A01G164300	Mitchondrion orf173	QFtn-7A
7A	120839600	120840193	TraesCS7A01G164400	NADH dehydrogenase subunit 2	QFtn-7A
7A	120840558	120840997	TraesCS7A01G164500	RNA-directed RNA polymerase P1	QFtn-7A
7A	120865884	120866619	TraesCS7A01G164600	ATPase subunit 8	QFtn-7A
7A	120880303	120880809	TraesCS7A01G164700	Cytoome c oxidase subunit 1	QFtn-7A
7A	120881628	120882380	TraesCS7A01G164800	Cytoome c oxidase subunit 1	QFtn-7A
7A	120902599	120903321	TraesCS7A01G164900	Cytoome c biogenesis C	QFtn-7A
7A	120904484	120904803	TraesCS7A01G165000	Elongation factor Tu	QFtn-7A
7A	120912765	120912947	TraesCS7A01G165100	Phosphoribulokinase / Uridine kinase family	QFtn-7A
7A	120919243	120924841	TraesCS7A01G165200	NADH-ubiquinone oxidoreductase chain 4	QFtn-7A
7A	120970086	120983504	TraesCS7A01G165300	aminoalcoholphosphotransferase 1	QFtn-7A
7A	120998356	120998721	TraesCS7A01G165400	Glutamate--tRNA ligase 1	QFtn-7A
7A	121045939	121047168	TraesCS7A01G165500	Serine/threonine-protein phosphatase 7 long form-like protein	QFtn-7A
7A	121056253	121057416	TraesCS7A01G165600	Growth-regulating factor	QFtn-7A
7A	121397941	121398822	TraesCS7A01G165700	Myb transcription factor	QFtn-7A
7A	121558046	121558264	TraesCS7A01G165800	Chymotrypsin inhibitor	QFtn-7A
7A	121562568	121562777	TraesCS7A01G165900	Chymotrypsin inhibitor	QFtn-7A
7A	121611104	121611587	TraesCS7A01G166000	Chymotrypsin inhibitor	QFtn-7A
7A	121844303	121846432	TraesCS7A01G166100	Lectin receptor kinase	QFtn-7A
7A	121858512	121858718	TraesCS7A01G166200	Chymotrypsin inhibitor	QFtn-7A
7A	121859745	121880005	TraesCS7A01G166300	Glutathione S-transferase T3	QFtn-7A
7A	121913003	121913224	TraesCS7A01G166400	Inhibitor protein	QFtn-7A
7A	121922529	121925493	TraesCS7A01G166500	Mechanosensitive ion channel family protein	QFtn-7A
7A	122040369	122043386	TraesCS7A01G166600	Mitochondrial outer membrane porin	QFtn-7A
7A	122163961	122165495	TraesCS7A01G166700	Nitrilase/cyanide hydratase and apolipoprotein N-acyltransferase family protein	QFtn-7A
7A	122177559	122185358	TraesCS7A01G166800	Hydroxyproline-rich glycoprotein-like	QFtn-7A
7A	122193477	122196317	TraesCS7A01G166900	Transmembrane protein, putative	QFtn-7A
7A	122207455	122208180	TraesCS7A01G167000	Zinc finger protein-like	QFtn-7A
7A	122334187	122343477	TraesCS7A01G167100	Kinesin-like protein	QFtn-7A
7A	122347422	122348375	TraesCS7A01G167200	Oxidoreductase/ transition metal ion binding protein	QFtn-7A
7A	122488129	122495091	TraesCS7A01G167300	Pantothenate kinase family protein	QFtn-7A
7A	122683343	122683639	TraesCS7A01G167400	transmembrane protein	QFtn-7A
7A	122759460	122762418	TraesCS7A01G167500	Protein trichome birefringence	QFtn-7A
7A	122913687	122915604	TraesCS7A01G167600	Growth-regulating factor	QFtn-7A
7A	123098640	123099151	TraesCS7A01G167700	Myb/SANT-like DNA-binding domain protein	QFtn-7A
7A	123264469	123270638	TraesCS7A01G167800	RNA ligase/cyclic nucleotide phosphodiesterase family protein	QFtn-7A
